# Supplementary material for: MSICKB: A Curated Knowledgebase for Exploring Molecular Heterogeneity and Biomarker Prioritization in Microsatellite Instability Cancers
Source: Comput Struct Biotechnol J. 2026 Apr 20;35(1):0047. doi: 10.34133/csbj.0047 (PMC13094419; doi:10.34133/csbj.0047)
Supplement: Supplementary 1 — Figs. S1 to S7 Tables S1 to S14 [file csbj.0047.f1.zip]

Archive with 2 entries (2 files):
- Supplementary Material.pdf
- Supplementary_Table_S8_Full_enrichment_results.xlsx
