# Supplementary material for: MSICKB: A Curated Knowledgebase for Exploring Molecular Heterogeneity and Biomarker Prioritization in Microsatellite Instability Cancers
Source: Comput Struct Biotechnol J. 2026 Apr 20;35(1):0047. doi: 10.34133/csbj.0047 (PMC13094419; doi:10.34133/csbj.0047)
Supplement: Supplementary 1 — Figs. S1 to S7 Tables S1 to S14 [file csbj.0047.f1.zip › Supplementary_Table_S8_Full_enrichment_results.xlsx]

## Sheet: all_results
Gene_set	Term	Overlap	P-value	Adjusted P-value	Old P-value	Old Adjusted P-value	Odds Ratio	Combined Score	Genes	Gene_set_db	Category	Background_mode	P_value_num	Adjusted_P_value_num	Combined_Score_num	Overlap_count	neg_log10_adjP	Priority_term	BH_FDR	neg_log10_BH_FDR
GO_Biological_Process_2023	Regulation Of Helicase Activity (GO:0051095)	2/8	5.03284e-06	0.00126798	0	0	951.667	11609.9	MSH2;TP53	GO_Biological_Process_2023	GO Biological Process	default_database_background	5.03284e-06	0.00126798	11609.9	2	2.89689	FALSE	0.000101101	3.99524
GO_Biological_Process_2023	Positive Regulation Of T Cell Apoptotic Process (GO:0070234)	2/9	6.4693e-06	0.00126798	0	0	815.673	9746.03	CD274;TP53	GO_Biological_Process_2023	GO Biological Process	default_database_background	6.4693e-06	0.00126798	9746.03	2	2.89689	TRUE	0.000116277	3.93451
GO_Biological_Process_2023	Positive Regulation Of Protein Phosphorylation (GO:0001934)	4/377	1.4527e-05	0.00160074	0	0	42.0761	468.707	BRAF;KRAS;TP53;TGFBR2	GO_Biological_Process_2023	GO Biological Process	default_database_background	1.4527e-05	0.00160074	468.707	4	2.79568	FALSE	0.000220488	3.65662
GO_Biological_Process_2023	Mitotic Recombination (GO:0006312)	2/14	1.63341e-05	0.00160074	0	0	475.69	5243.18	MSH2;PTEN	GO_Biological_Process_2023	GO Biological Process	default_database_background	1.63341e-05	0.00160074	5243.18	2	2.79568	FALSE	0.000239149	3.62133
GO_Biological_Process_2023	Mismatch Repair (GO:0006298)	2/25	5.37111e-05	0.00421095	0	0	248.05	2438.8	MSH2;MLH1	GO_Biological_Process_2023	GO Biological Process	default_database_background	5.37111e-05	0.00421095	2438.8	2	2.37562	TRUE	0.000582296	3.23486
GO_Biological_Process_2023	Regulation Of Cellular Senescence (GO:2000772)	2/35	0.000106279	0.00694358	0	0	172.797	1580.99	PTEN;TP53	GO_Biological_Process_2023	GO Biological Process	default_database_background	0.000106279	0.00694358	1580.99	2	2.15842	FALSE	0.00100818	2.99646
GO_Biological_Process_2023	Positive Regulation Of Reactive Oxygen Species Metabolic Process (GO:2000379)	2/48	0.000200875	0.00975483	0	0	123.882	1054.59	TP53;TGFBR2	GO_Biological_Process_2023	GO Biological Process	default_database_background	0.000200875	0.00975483	1054.59	2	2.01078	FALSE	0.00185402	2.73189
GO_Biological_Process_2023	Regulation Of Cell Population Proliferation (GO:0042127)	4/766	0.000230578	0.00975483	0	0	20.1879	169.072	PTEN;KRAS;TP53;TGFBR2	GO_Biological_Process_2023	GO Biological Process	default_database_background	0.000230578	0.00975483	169.072	4	2.01078	FALSE	0.00204526	2.68925
GO_Biological_Process_2023	DNA Repair (GO:0006281)	3/291	0.000239982	0.00975483	0	0	34.2066	285.11	MSH2;MLH1;TP53	GO_Biological_Process_2023	GO Biological Process	default_database_background	0.000239982	0.00975483	285.11	3	2.01078	TRUE	0.00210138	2.6775
GO_Biological_Process_2023	Regulation Of Reactive Oxygen Species Metabolic Process (GO:2000377)	2/56	0.000273732	0.00975483	0	0	105.487	865.346	TP53;TGFBR2	GO_Biological_Process_2023	GO Biological Process	default_database_background	0.000273732	0.00975483	865.346	2	2.01078	FALSE	0.00230814	2.63674
GO_Biological_Process_2023	Positive Regulation Of Cellular Metabolic Process (GO:0031325)	2/56	0.000273732	0.00975483	0	0	105.487	865.346	TP53;TGFBR2	GO_Biological_Process_2023	GO Biological Process	default_database_background	0.000273732	0.00975483	865.346	2	2.01078	FALSE	0.00230814	2.63674
GO_Biological_Process_2023	Response To Ionizing Radiation (GO:0010212)	2/72	0.000452632	0.0139591	0	0	81.3102	626.124	MSH2;TP53	GO_Biological_Process_2023	GO Biological Process	default_database_background	0.000452632	0.0139591	626.124	2	1.85514	FALSE	0.00328881	2.48296
GO_Biological_Process_2023	Positive Regulation Of Macromolecule Metabolic Process (GO:0010604)	3/364	0.00046293	0.0139591	0	0	27.1884	208.751	BRAF;KRAS;TP53	GO_Biological_Process_2023	GO Biological Process	default_database_background	0.00046293	0.0139591	208.751	3	1.85514	FALSE	0.00331023	2.48014
GO_Biological_Process_2023	Regulation Of Epithelial To Mesenchymal Transition (GO:0010717)	2/83	0.00060108	0.0168302	0	0	70.2293	520.875	PTEN;TGFBR2	GO_Biological_Process_2023	GO Biological Process	default_database_background	0.00060108	0.0168302	520.875	2	1.77391	FALSE	0.00418916	2.37787
GO_Biological_Process_2023	Regulation Of Peptidyl-Serine Phosphorylation (GO:0033135)	2/93	0.000753871	0.0193442	0	0	62.4804	449.252	PTEN;BRAF	GO_Biological_Process_2023	GO Biological Process	default_database_background	0.000753871	0.0193442	449.252	2	1.71345	FALSE	0.00499897	2.30112
GO_Biological_Process_2023	MAPK Cascade (GO:0000165)	2/98	0.000836599	0.0193442	0	0	59.2113	419.581	BRAF;KRAS	GO_Biological_Process_2023	GO Biological Process	default_database_background	0.000836599	0.0193442	419.581	2	1.71345	TRUE	0.00539054	2.26837
GO_Biological_Process_2023	Response To UV (GO:0009411)	2/100	0.000870867	0.0193442	0	0	57.9971	408.649	MSH2;TP53	GO_Biological_Process_2023	GO Biological Process	default_database_background	0.000870867	0.0193442	408.649	2	1.71345	FALSE	0.0054569	2.26305
GO_Biological_Process_2023	Hemopoiesis (GO:0030097)	2/101	0.000888253	0.0193442	0	0	57.4084	403.366	TP53;TGFBR2	GO_Biological_Process_2023	GO Biological Process	default_database_background	0.000888253	0.0193442	403.366	2	1.71345	FALSE	0.00551524	2.25844
GO_Biological_Process_2023	Positive Regulation Of Gene Expression (GO:0010628)	3/480	0.00103597	0.0194314	0	0	20.4549	140.575	BRAF;KRAS;TP53	GO_Biological_Process_2023	GO Biological Process	default_database_background	0.00103597	0.0194314	140.575	3	1.7115	FALSE	0.00626169	2.20331
GO_Biological_Process_2023	Negative Regulation Of Apoptotic Process (GO:0043066)	3/482	0.00104853	0.0194314	0	0	20.3674	139.728	MSH2;BRAF;TP53	GO_Biological_Process_2023	GO Biological Process	default_database_background	0.00104853	0.0194314	139.728	3	1.7115	TRUE	0.00626484	2.20309
GO_Biological_Process_2023	Positive Regulation Of Cell Population Proliferation (GO:0008284)	3/483	0.00105484	0.0194314	0	0	20.324	139.308	PTEN;KRAS;TGFBR2	GO_Biological_Process_2023	GO Biological Process	default_database_background	0.00105484	0.0194314	139.308	3	1.7115	FALSE	0.00626484	2.20309
GO_Biological_Process_2023	Small GTPase Mediated Signal Transduction (GO:0007264)	2/112	0.00109054	0.0194314	0	0	51.639	352.234	KRAS;TP53	GO_Biological_Process_2023	GO Biological Process	default_database_background	0.00109054	0.0194314	352.234	2	1.7115	FALSE	0.00642102	2.1924
GO_Biological_Process_2023	Circulatory System Development (GO:0072359)	2/132	0.00150979	0.0240157	0	0	43.6505	283.545	PTEN;TGFBR2	GO_Biological_Process_2023	GO Biological Process	default_database_background	0.00150979	0.0240157	283.545	2	1.6195	FALSE	0.00831603	2.08008
GO_Biological_Process_2023	Ras Protein Signal Transduction (GO:0007265)	2/144	0.00179289	0.0240157	0	0	39.9376	252.563	KRAS;TP53	GO_Biological_Process_2023	GO Biological Process	default_database_background	0.00179289	0.0240157	252.563	2	1.6195	FALSE	0.00956674	2.01924
GO_Biological_Process_2023	Positive Regulation Of Cellular Process (GO:0048522)	3/594	0.00191522	0.0240157	0	0	16.4129	102.71	PTEN;KRAS;TGFBR2	GO_Biological_Process_2023	GO Biological Process	default_database_background	0.00191522	0.0240157	102.71	3	1.6195	FALSE	0.0101403	1.99395
GO_Biological_Process_2023	Negative Regulation Of Excitatory Postsynaptic Potential (GO:0090394)	1/5	0.00224816	0.0240157	0	0	624.594	3808.55	PTEN	GO_Biological_Process_2023	GO Biological Process	default_database_background	0.00224816	0.0240157	3808.55	1	1.6195	FALSE	0.0110467	1.95677
GO_Biological_Process_2023	Regulation Of Pentose-Phosphate Shunt (GO:0043456)	1/5	0.00224816	0.0240157	0	0	624.594	3808.55	TP53	GO_Biological_Process_2023	GO Biological Process	default_database_background	0.00224816	0.0240157	3808.55	1	1.6195	FALSE	0.0110467	1.95677
GO_Biological_Process_2023	Postsynaptic Density Assembly (GO:0097107)	1/5	0.00224816	0.0240157	0	0	624.594	3808.55	PTEN	GO_Biological_Process_2023	GO Biological Process	default_database_background	0.00224816	0.0240157	3808.55	1	1.6195	FALSE	0.0110467	1.95677
GO_Biological_Process_2023	Prepulse Inhibition (GO:0060134)	1/5	0.00224816	0.0240157	0	0	624.594	3808.55	PTEN	GO_Biological_Process_2023	GO Biological Process	default_database_background	0.00224816	0.0240157	3808.55	1	1.6195	FALSE	0.0110467	1.95677
GO_Biological_Process_2023	Maintenance Of DNA Repeat Elements (GO:0043570)	1/5	0.00224816	0.0240157	0	0	624.594	3808.55	MSH2	GO_Biological_Process_2023	GO Biological Process	default_database_background	0.00224816	0.0240157	3808.55	1	1.6195	FALSE	0.0110467	1.95677
GO_Biological_Process_2023	Regulation Of Thymocyte Apoptotic Process (GO:0070243)	1/5	0.00224816	0.0240157	0	0	624.594	3808.55	TP53	GO_Biological_Process_2023	GO Biological Process	default_database_background	0.00224816	0.0240157	3808.55	1	1.6195	TRUE	0.0110467	1.95677
GO_Biological_Process_2023	Negative Regulation Of Cell Size (GO:0045792)	1/5	0.00224816	0.0240157	0	0	624.594	3808.55	PTEN	GO_Biological_Process_2023	GO Biological Process	default_database_background	0.00224816	0.0240157	3808.55	1	1.6195	FALSE	0.0110467	1.95677
GO_Biological_Process_2023	Positive Regulation Of Extrinsic Apoptotic Signaling Pathway Via Death Domain Receptors (GO:1902043)	1/5	0.00224816	0.0240157	0	0	624.594	3808.55	PTEN	GO_Biological_Process_2023	GO Biological Process	default_database_background	0.00224816	0.0240157	3808.55	1	1.6195	TRUE	0.0110467	1.95677
GO_Biological_Process_2023	Brain Development (GO:0007420)	2/169	0.00245762	0.0240157	0	0	33.9162	203.787	PTEN;TGFBR2	GO_Biological_Process_2023	GO Biological Process	default_database_background	0.00245762	0.0240157	203.787	2	1.6195	FALSE	0.0118208	1.92735
GO_Biological_Process_2023	Heart Development (GO:0007507)	2/171	0.00251513	0.0240157	0	0	33.5114	200.58	PTEN;TGFBR2	GO_Biological_Process_2023	GO Biological Process	default_database_background	0.00251513	0.0240157	200.58	2	1.6195	FALSE	0.0119294	1.92338
GO_Biological_Process_2023	Negative Regulation Of Dendritic Spine Development (GO:0061000)	1/6	0.00269726	0.0240157	0	0	499.65	2955.69	PTEN	GO_Biological_Process_2023	GO Biological Process	default_database_background	0.00269726	0.0240157	2955.69	1	1.6195	FALSE	0.0121199	1.9165
GO_Biological_Process_2023	Positive Regulation Of Helicase Activity (GO:0051096)	1/6	0.00269726	0.0240157	0	0	499.65	2955.69	MSH2	GO_Biological_Process_2023	GO Biological Process	default_database_background	0.00269726	0.0240157	2955.69	1	1.6195	FALSE	0.0121199	1.9165
GO_Biological_Process_2023	Locomotor Rhythm (GO:0045475)	1/6	0.00269726	0.0240157	0	0	499.65	2955.69	PTEN	GO_Biological_Process_2023	GO Biological Process	default_database_background	0.00269726	0.0240157	2955.69	1	1.6195	FALSE	0.0121199	1.9165
GO_Biological_Process_2023	Regulation Of T Cell Tolerance Induction (GO:0002664)	1/6	0.00269726	0.0240157	0	0	499.65	2955.69	TGFBR2	GO_Biological_Process_2023	GO Biological Process	default_database_background	0.00269726	0.0240157	2955.69	1	1.6195	TRUE	0.0121199	1.9165
GO_Biological_Process_2023	Stress-Induced Premature Senescence (GO:0090400)	1/7	0.00314617	0.0240157	0	0	416.354	2398.85	TP53	GO_Biological_Process_2023	GO Biological Process	default_database_background	0.00314617	0.0240157	2398.85	1	1.6195	FALSE	0.0130694	1.88374
GO_Biological_Process_2023	ER Overload Response (GO:0006983)	1/7	0.00314617	0.0240157	0	0	416.354	2398.85	TP53	GO_Biological_Process_2023	GO Biological Process	default_database_background	0.00314617	0.0240157	2398.85	1	1.6195	FALSE	0.0130694	1.88374
GO_Biological_Process_2023	Regulation Of Epithelial To Mesenchymal Transition Involved In Endocardial Cushion Formation (GO:1905005)	1/7	0.00314617	0.0240157	0	0	416.354	2398.85	TGFBR2	GO_Biological_Process_2023	GO Biological Process	default_database_background	0.00314617	0.0240157	2398.85	1	1.6195	FALSE	0.0130694	1.88374
GO_Biological_Process_2023	Regulation Of Lymphocyte Apoptotic Process (GO:0070228)	1/7	0.00314617	0.0240157	0	0	416.354	2398.85	CD274	GO_Biological_Process_2023	GO Biological Process	default_database_background	0.00314617	0.0240157	2398.85	1	1.6195	TRUE	0.0130694	1.88374
GO_Biological_Process_2023	Postsynaptic Density Organization (GO:0097106)	1/7	0.00314617	0.0240157	0	0	416.354	2398.85	PTEN	GO_Biological_Process_2023	GO Biological Process	default_database_background	0.00314617	0.0240157	2398.85	1	1.6195	FALSE	0.0130694	1.88374
GO_Biological_Process_2023	Regulation Of Wound Healing, Spreading Of Epidermal Cells (GO:1903689)	1/7	0.00314617	0.0240157	0	0	416.354	2398.85	PTEN	GO_Biological_Process_2023	GO Biological Process	default_database_background	0.00314617	0.0240157	2398.85	1	1.6195	FALSE	0.0130694	1.88374
GO_Biological_Process_2023	Positive Regulation Of Cardiac Epithelial To Mesenchymal Transition (GO:0062043)	1/7	0.00314617	0.0240157	0	0	416.354	2398.85	TGFBR2	GO_Biological_Process_2023	GO Biological Process	default_database_background	0.00314617	0.0240157	2398.85	1	1.6195	FALSE	0.0130694	1.88374
GO_Biological_Process_2023	Positive Regulation Of Execution Phase Of Apoptosis (GO:1900119)	1/7	0.00314617	0.0240157	0	0	416.354	2398.85	TP53	GO_Biological_Process_2023	GO Biological Process	default_database_background	0.00314617	0.0240157	2398.85	1	1.6195	FALSE	0.0130694	1.88374
GO_Biological_Process_2023	Somatic Hypermutation Of Immunoglobulin Genes (GO:0016446)	1/7	0.00314617	0.0240157	0	0	416.354	2398.85	MLH1	GO_Biological_Process_2023	GO Biological Process	default_database_background	0.00314617	0.0240157	2398.85	1	1.6195	FALSE	0.0130694	1.88374
GO_Biological_Process_2023	Protein Modification Process (GO:0036211)	3/711	0.00320045	0.0240157	0	0	13.6179	78.2277	PTEN;BRAF;TGFBR2	GO_Biological_Process_2023	GO Biological Process	default_database_background	0.00320045	0.0240157	78.2277	3	1.6195	FALSE	0.0130893	1.88308
GO_Biological_Process_2023	Somatic Recombination Of Immunoglobulin Gene Segments (GO:0016447)	1/8	0.00359491	0.0240157	0	0	356.857	2008.48	MSH2	GO_Biological_Process_2023	GO Biological Process	default_database_background	0.00359491	0.0240157	2008.48	1	1.6195	FALSE	0.0137169	1.86274
GO_Biological_Process_2023	DNA Damage Response, Signal Transduction By P53 Class Mediator Resulting In Transcription Of P21 Class Mediator (GO:0006978)	1/8	0.00359491	0.0240157	0	0	356.857	2008.48	TP53	GO_Biological_Process_2023	GO Biological Process	default_database_background	0.00359491	0.0240157	2008.48	1	1.6195	FALSE	0.0137169	1.86274
GO_Biological_Process_2023	Positive Regulation Of Ubiquitin Protein Ligase Activity (GO:1904668)	1/8	0.00359491	0.0240157	0	0	356.857	2008.48	PTEN	GO_Biological_Process_2023	GO Biological Process	default_database_background	0.00359491	0.0240157	2008.48	1	1.6195	FALSE	0.0137169	1.86274
GO_Biological_Process_2023	Regulation Of Organ Growth (GO:0046620)	1/8	0.00359491	0.0240157	0	0	356.857	2008.48	PTEN	GO_Biological_Process_2023	GO Biological Process	default_database_background	0.00359491	0.0240157	2008.48	1	1.6195	FALSE	0.0137169	1.86274
GO_Biological_Process_2023	Presynaptic Membrane Assembly (GO:0097105)	1/8	0.00359491	0.0240157	0	0	356.857	2008.48	PTEN	GO_Biological_Process_2023	GO Biological Process	default_database_background	0.00359491	0.0240157	2008.48	1	1.6195	FALSE	0.0137169	1.86274
GO_Biological_Process_2023	Somatic Recombination Of Immunoglobulin Genes Involved In Immune Response (GO:0002204)	1/9	0.00404347	0.0240157	0	0	312.234	1720.62	MSH2	GO_Biological_Process_2023	GO Biological Process	default_database_background	0.00404347	0.0240157	1720.62	1	1.6195	TRUE	0.0142522	1.84612
GO_Biological_Process_2023	DNA Damage Response, Signal Transduction Resulting In Transcription (GO:0042772)	1/9	0.00404347	0.0240157	0	0	312.234	1720.62	TP53	GO_Biological_Process_2023	GO Biological Process	default_database_background	0.00404347	0.0240157	1720.62	1	1.6195	FALSE	0.0142522	1.84612
GO_Biological_Process_2023	Excitatory Synapse Assembly (GO:1904861)	1/9	0.00404347	0.0240157	0	0	312.234	1720.62	PTEN	GO_Biological_Process_2023	GO Biological Process	default_database_background	0.00404347	0.0240157	1720.62	1	1.6195	FALSE	0.0142522	1.84612
GO_Biological_Process_2023	Telomere Maintenance Via Recombination (GO:0000722)	1/9	0.00404347	0.0240157	0	0	312.234	1720.62	PTEN	GO_Biological_Process_2023	GO Biological Process	default_database_background	0.00404347	0.0240157	1720.62	1	1.6195	FALSE	0.0142522	1.84612
GO_Biological_Process_2023	Positive Regulation Of Mesenchymal Cell Proliferation (GO:0002053)	1/9	0.00404347	0.0240157	0	0	312.234	1720.62	TGFBR2	GO_Biological_Process_2023	GO Biological Process	default_database_background	0.00404347	0.0240157	1720.62	1	1.6195	FALSE	0.0142522	1.84612
GO_Biological_Process_2023	Negative Regulation Of Phosphatidylinositol 3-Kinase Signaling (GO:0014067)	1/9	0.00404347	0.0240157	0	0	312.234	1720.62	PTEN	GO_Biological_Process_2023	GO Biological Process	default_database_background	0.00404347	0.0240157	1720.62	1	1.6195	FALSE	0.0142522	1.84612
GO_Biological_Process_2023	Hematopoietic Stem Cell Differentiation (GO:0060218)	1/9	0.00404347	0.0240157	0	0	312.234	1720.62	TP53	GO_Biological_Process_2023	GO Biological Process	default_database_background	0.00404347	0.0240157	1720.62	1	1.6195	FALSE	0.0142522	1.84612
GO_Biological_Process_2023	Negative Regulation Of Telomerase Activity (GO:0051974)	1/9	0.00404347	0.0240157	0	0	312.234	1720.62	TP53	GO_Biological_Process_2023	GO Biological Process	default_database_background	0.00404347	0.0240157	1720.62	1	1.6195	FALSE	0.0142522	1.84612
GO_Biological_Process_2023	Presynaptic Membrane Organization (GO:0097090)	1/9	0.00404347	0.0240157	0	0	312.234	1720.62	PTEN	GO_Biological_Process_2023	GO Biological Process	default_database_background	0.00404347	0.0240157	1720.62	1	1.6195	FALSE	0.0142522	1.84612
GO_Biological_Process_2023	Regulation Of CD4-positive, Alpha-Beta T Cell Proliferation (GO:2000561)	1/9	0.00404347	0.0240157	0	0	312.234	1720.62	TGFBR2	GO_Biological_Process_2023	GO Biological Process	default_database_background	0.00404347	0.0240157	1720.62	1	1.6195	TRUE	0.0142522	1.84612
GO_Biological_Process_2023	Myelin Maintenance (GO:0043217)	1/9	0.00404347	0.0240157	0	0	312.234	1720.62	PTEN	GO_Biological_Process_2023	GO Biological Process	default_database_background	0.00404347	0.0240157	1720.62	1	1.6195	FALSE	0.0142522	1.84612
GO_Biological_Process_2023	Myeloid Dendritic Cell Differentiation (GO:0043011)	1/9	0.00404347	0.0240157	0	0	312.234	1720.62	TGFBR2	GO_Biological_Process_2023	GO Biological Process	default_database_background	0.00404347	0.0240157	1720.62	1	1.6195	FALSE	0.0142522	1.84612
GO_Biological_Process_2023	Positive Regulation Of Transcription From RNA Polymerase II Promoter In Response To Endoplasmic Reticulum Stress (GO:1990440)	1/10	0.00449184	0.0242062	0	0	277.528	1500.17	TP53	GO_Biological_Process_2023	GO Biological Process	default_database_background	0.00449184	0.0242062	1500.17	1	1.61607	FALSE	0.0152633	1.81635
GO_Biological_Process_2023	Mitotic G1/S Transition Checkpoint Signaling (GO:0044819)	1/10	0.00449184	0.0242062	0	0	277.528	1500.17	TP53	GO_Biological_Process_2023	GO Biological Process	default_database_background	0.00449184	0.0242062	1500.17	1	1.61607	TRUE	0.0152633	1.81635
GO_Biological_Process_2023	Negative Regulation Of Activated T Cell Proliferation (GO:0046007)	1/10	0.00449184	0.0242062	0	0	277.528	1500.17	CD274	GO_Biological_Process_2023	GO Biological Process	default_database_background	0.00449184	0.0242062	1500.17	1	1.61607	TRUE	0.0152633	1.81635
GO_Biological_Process_2023	Response To Sterol (GO:0036314)	1/10	0.00449184	0.0242062	0	0	277.528	1500.17	TGFBR2	GO_Biological_Process_2023	GO Biological Process	default_database_background	0.00449184	0.0242062	1500.17	1	1.61607	FALSE	0.0152633	1.81635
GO_Biological_Process_2023	Positive Regulation Of Cellular Senescence (GO:2000774)	1/10	0.00449184	0.0242062	0	0	277.528	1500.17	TP53	GO_Biological_Process_2023	GO Biological Process	default_database_background	0.00449184	0.0242062	1500.17	1	1.61607	FALSE	0.0152633	1.81635
GO_Biological_Process_2023	Regulation Of Keratinocyte Migration (GO:0051547)	1/11	0.00494004	0.0242062	0	0	249.762	1326.33	PTEN	GO_Biological_Process_2023	GO Biological Process	default_database_background	0.00494004	0.0242062	1326.33	1	1.61607	FALSE	0.0159908	1.79613
GO_Biological_Process_2023	Regulation Of Mesenchymal Cell Proliferation (GO:0010464)	1/11	0.00494004	0.0242062	0	0	249.762	1326.33	TGFBR2	GO_Biological_Process_2023	GO Biological Process	default_database_background	0.00494004	0.0242062	1326.33	1	1.61607	FALSE	0.0159908	1.79613
GO_Biological_Process_2023	Isotype Switching (GO:0045190)	1/11	0.00494004	0.0242062	0	0	249.762	1326.33	MSH2	GO_Biological_Process_2023	GO Biological Process	default_database_background	0.00494004	0.0242062	1326.33	1	1.61607	FALSE	0.0159908	1.79613
GO_Biological_Process_2023	Brain Morphogenesis (GO:0048854)	1/11	0.00494004	0.0242062	0	0	249.762	1326.33	PTEN	GO_Biological_Process_2023	GO Biological Process	default_database_background	0.00494004	0.0242062	1326.33	1	1.61607	FALSE	0.0159908	1.79613
GO_Biological_Process_2023	Central Nervous System Myelination (GO:0022010)	1/11	0.00494004	0.0242062	0	0	249.762	1326.33	PTEN	GO_Biological_Process_2023	GO Biological Process	default_database_background	0.00494004	0.0242062	1326.33	1	1.61607	FALSE	0.0159908	1.79613
GO_Biological_Process_2023	Central Nervous System Neuron Axonogenesis (GO:0021955)	1/11	0.00494004	0.0242062	0	0	249.762	1326.33	PTEN	GO_Biological_Process_2023	GO Biological Process	default_database_background	0.00494004	0.0242062	1326.33	1	1.61607	FALSE	0.0159908	1.79613
GO_Biological_Process_2023	Response To X-ray (GO:0010165)	1/11	0.00494004	0.0242062	0	0	249.762	1326.33	MSH2	GO_Biological_Process_2023	GO Biological Process	default_database_background	0.00494004	0.0242062	1326.33	1	1.61607	FALSE	0.0159908	1.79613
GO_Biological_Process_2023	Negative Regulation Of CD4-positive, Alpha-Beta T Cell Activation (GO:2000515)	1/11	0.00494004	0.0242062	0	0	249.762	1326.33	CD274	GO_Biological_Process_2023	GO Biological Process	default_database_background	0.00494004	0.0242062	1326.33	1	1.61607	TRUE	0.0159908	1.79613
GO_Biological_Process_2023	Regulation Of T Cell Apoptotic Process (GO:0070232)	1/11	0.00494004	0.0242062	0	0	249.762	1326.33	CD274	GO_Biological_Process_2023	GO Biological Process	default_database_background	0.00494004	0.0242062	1326.33	1	1.61607	TRUE	0.0159908	1.79613
GO_Biological_Process_2023	Regulation Of ERK1 And ERK2 Cascade (GO:0070372)	2/244	0.00504315	0.0244064	0	0	23.3164	123.337	PTEN;BRAF	GO_Biological_Process_2023	GO Biological Process	default_database_background	0.00504315	0.0244064	123.337	2	1.6125	FALSE	0.0162475	1.78921
GO_Biological_Process_2023	Regulation Of Transcription From RNA Polymerase II Promoter In Response To Stress (GO:0043618)	1/12	0.00538806	0.0249099	0	0	227.045	1185.99	TP53	GO_Biological_Process_2023	GO Biological Process	default_database_background	0.00538806	0.0249099	1185.99	1	1.60363	FALSE	0.0169587	1.77061
GO_Biological_Process_2023	Positive Regulation Of CD4-positive, Alpha-Beta T Cell Activation (GO:2000516)	1/12	0.00538806	0.0249099	0	0	227.045	1185.99	TGFBR2	GO_Biological_Process_2023	GO Biological Process	default_database_background	0.00538806	0.0249099	1185.99	1	1.60363	TRUE	0.0169587	1.77061
GO_Biological_Process_2023	Negative Regulation Of Cell Cycle Phase Transition (GO:1901988)	1/12	0.00538806	0.0249099	0	0	227.045	1185.99	PTEN	GO_Biological_Process_2023	GO Biological Process	default_database_background	0.00538806	0.0249099	1185.99	1	1.60363	FALSE	0.0169587	1.77061
GO_Biological_Process_2023	Atrioventricular Valve Development (GO:0003171)	1/13	0.0058359	0.0249099	0	0	208.115	1070.48	TGFBR2	GO_Biological_Process_2023	GO Biological Process	default_database_background	0.0058359	0.0249099	1070.48	1	1.60363	FALSE	0.0176368	1.75358
GO_Biological_Process_2023	Branching Involved In Blood Vessel Morphogenesis (GO:0001569)	1/13	0.0058359	0.0249099	0	0	208.115	1070.48	TGFBR2	GO_Biological_Process_2023	GO Biological Process	default_database_background	0.0058359	0.0249099	1070.48	1	1.60363	FALSE	0.0176368	1.75358
GO_Biological_Process_2023	Cardiac Left Ventricle Morphogenesis (GO:0003214)	1/13	0.0058359	0.0249099	0	0	208.115	1070.48	TGFBR2	GO_Biological_Process_2023	GO Biological Process	default_database_background	0.0058359	0.0249099	1070.48	1	1.60363	FALSE	0.0176368	1.75358
GO_Biological_Process_2023	Myeloid Dendritic Cell Activation (GO:0001773)	1/13	0.0058359	0.0249099	0	0	208.115	1070.48	TGFBR2	GO_Biological_Process_2023	GO Biological Process	default_database_background	0.0058359	0.0249099	1070.48	1	1.60363	FALSE	0.0176368	1.75358
GO_Biological_Process_2023	Positive Regulation Of Alpha-Beta T Cell Differentiation (GO:0046638)	1/13	0.0058359	0.0249099	0	0	208.115	1070.48	TGFBR2	GO_Biological_Process_2023	GO Biological Process	default_database_background	0.0058359	0.0249099	1070.48	1	1.60363	TRUE	0.0176368	1.75358
GO_Biological_Process_2023	Secondary Palate Development (GO:0062009)	1/13	0.0058359	0.0249099	0	0	208.115	1070.48	TGFBR2	GO_Biological_Process_2023	GO Biological Process	default_database_background	0.0058359	0.0249099	1070.48	1	1.60363	FALSE	0.0176368	1.75358
GO_Biological_Process_2023	Embryonic Hemopoiesis (GO:0035162)	1/13	0.0058359	0.0249099	0	0	208.115	1070.48	TGFBR2	GO_Biological_Process_2023	GO Biological Process	default_database_background	0.0058359	0.0249099	1070.48	1	1.60363	FALSE	0.0176368	1.75358
GO_Biological_Process_2023	Regulation Of Protein Phosphorylation (GO:0001932)	2/265	0.00592138	0.0249099	0	0	21.4318	109.928	PTEN;KRAS	GO_Biological_Process_2023	GO Biological Process	default_database_background	0.00592138	0.0249099	109.928	2	1.60363	FALSE	0.0178163	1.74918
GO_Biological_Process_2023	Aorta Development (GO:0035904)	1/14	0.00628356	0.0249099	0	0	192.096	973.893	TGFBR2	GO_Biological_Process_2023	GO Biological Process	default_database_background	0.00628356	0.0249099	973.893	1	1.60363	FALSE	0.0186595	1.7291
GO_Biological_Process_2023	Pathway-Restricted SMAD Protein Phosphorylation (GO:0060389)	1/14	0.00628356	0.0249099	0	0	192.096	973.893	TGFBR2	GO_Biological_Process_2023	GO Biological Process	default_database_background	0.00628356	0.0249099	973.893	1	1.60363	FALSE	0.0186595	1.7291
GO_Biological_Process_2023	Embryonic Cranial Skeleton Morphogenesis (GO:0048701)	1/14	0.00628356	0.0249099	0	0	192.096	973.893	TGFBR2	GO_Biological_Process_2023	GO Biological Process	default_database_background	0.00628356	0.0249099	973.893	1	1.60363	FALSE	0.0186595	1.7291
GO_Biological_Process_2023	Central Nervous System Development (GO:0007417)	2/283	0.00672637	0.0249099	0	0	20.0407	100.238	PTEN;TGFBR2	GO_Biological_Process_2023	GO Biological Process	default_database_background	0.00672637	0.0249099	100.238	2	1.60363	FALSE	0.0192356	1.71589
GO_Biological_Process_2023	B Cell Mediated Immunity (GO:0019724)	1/15	0.00673105	0.0249099	0	0	178.366	892.013	MSH2	GO_Biological_Process_2023	GO Biological Process	default_database_background	0.00673105	0.0249099	892.013	1	1.60363	FALSE	0.0192356	1.71589
GO_Biological_Process_2023	Negative Regulation Of Focal Adhesion Assembly (GO:0051895)	1/15	0.00673105	0.0249099	0	0	178.366	892.013	PTEN	GO_Biological_Process_2023	GO Biological Process	default_database_background	0.00673105	0.0249099	892.013	1	1.60363	FALSE	0.0192356	1.71589
GO_Biological_Process_2023	Positive Regulation Of Transmembrane Transport (GO:0034764)	1/15	0.00673105	0.0249099	0	0	178.366	892.013	BRAF	GO_Biological_Process_2023	GO Biological Process	default_database_background	0.00673105	0.0249099	892.013	1	1.60363	FALSE	0.0192356	1.71589
GO_Biological_Process_2023	Presynapse Assembly (GO:0099054)	1/15	0.00673105	0.0249099	0	0	178.366	892.013	PTEN	GO_Biological_Process_2023	GO Biological Process	default_database_background	0.00673105	0.0249099	892.013	1	1.60363	FALSE	0.0192356	1.71589
GO_Biological_Process_2023	Receptor Catabolic Process (GO:0032801)	1/15	0.00673105	0.0249099	0	0	178.366	892.013	RNF43	GO_Biological_Process_2023	GO Biological Process	default_database_background	0.00673105	0.0249099	892.013	1	1.60363	FALSE	0.0192356	1.71589
GO_Biological_Process_2023	Dendritic Spine Morphogenesis (GO:0060997)	1/15	0.00673105	0.0249099	0	0	178.366	892.013	PTEN	GO_Biological_Process_2023	GO Biological Process	default_database_background	0.00673105	0.0249099	892.013	1	1.60363	FALSE	0.0192356	1.71589
GO_Biological_Process_2023	Negative Regulation Of Cell-Substrate Junction Organization (GO:0150118)	1/15	0.00673105	0.0249099	0	0	178.366	892.013	PTEN	GO_Biological_Process_2023	GO Biological Process	default_database_background	0.00673105	0.0249099	892.013	1	1.60363	FALSE	0.0192356	1.71589
GO_Biological_Process_2023	B Cell Activation Involved In Immune Response (GO:0002312)	1/16	0.00717835	0.0249099	0	0	166.467	821.794	MSH2	GO_Biological_Process_2023	GO Biological Process	default_database_background	0.00717835	0.0249099	821.794	1	1.60363	TRUE	0.0198494	1.70225
GO_Biological_Process_2023	Negative Regulation Of Interleukin-10 Production (GO:0032693)	1/16	0.00717835	0.0249099	0	0	166.467	821.794	CD274	GO_Biological_Process_2023	GO Biological Process	default_database_background	0.00717835	0.0249099	821.794	1	1.60363	FALSE	0.0198494	1.70225
GO_Biological_Process_2023	Lymphocyte Mediated Immunity (GO:0002449)	1/16	0.00717835	0.0249099	0	0	166.467	821.794	MSH2	GO_Biological_Process_2023	GO Biological Process	default_database_background	0.00717835	0.0249099	821.794	1	1.60363	TRUE	0.0198494	1.70225
GO_Biological_Process_2023	Phosphatidylinositol Dephosphorylation (GO:0046856)	1/16	0.00717835	0.0249099	0	0	166.467	821.794	PTEN	GO_Biological_Process_2023	GO Biological Process	default_database_background	0.00717835	0.0249099	821.794	1	1.60363	FALSE	0.0198494	1.70225
GO_Biological_Process_2023	Cellular Response To Gamma Radiation (GO:0071480)	1/16	0.00717835	0.0249099	0	0	166.467	821.794	TP53	GO_Biological_Process_2023	GO Biological Process	default_database_background	0.00717835	0.0249099	821.794	1	1.60363	FALSE	0.0198494	1.70225
GO_Biological_Process_2023	Response To UV-B (GO:0010224)	1/16	0.00717835	0.0249099	0	0	166.467	821.794	MSH2	GO_Biological_Process_2023	GO Biological Process	default_database_background	0.00717835	0.0249099	821.794	1	1.60363	FALSE	0.0198494	1.70225
GO_Biological_Process_2023	Negative Regulation Of ATP-dependent Activity (GO:0032780)	1/16	0.00717835	0.0249099	0	0	166.467	821.794	TP53	GO_Biological_Process_2023	GO Biological Process	default_database_background	0.00717835	0.0249099	821.794	1	1.60363	FALSE	0.0198494	1.70225
GO_Biological_Process_2023	Negative Regulation Of Fibroblast Proliferation (GO:0048147)	1/17	0.00762547	0.0249099	0	0	156.055	760.963	TP53	GO_Biological_Process_2023	GO Biological Process	default_database_background	0.00762547	0.0249099	760.963	1	1.60363	FALSE	0.0201868	1.69493
GO_Biological_Process_2023	DNA Damage Response, Signal Transduction By P53 Class Mediator Resulting In Cell Cycle Arrest (GO:0006977)	1/17	0.00762547	0.0249099	0	0	156.055	760.963	TP53	GO_Biological_Process_2023	GO Biological Process	default_database_background	0.00762547	0.0249099	760.963	1	1.60363	FALSE	0.0201868	1.69493
GO_Biological_Process_2023	Regulation Of Glucose Transmembrane Transport (GO:0010827)	1/17	0.00762547	0.0249099	0	0	156.055	760.963	BRAF	GO_Biological_Process_2023	GO Biological Process	default_database_background	0.00762547	0.0249099	760.963	1	1.60363	FALSE	0.0201868	1.69493
GO_Biological_Process_2023	Negative Regulation Of Vascular Associated Smooth Muscle Cell Proliferation (GO:1904706)	1/17	0.00762547	0.0249099	0	0	156.055	760.963	PTEN	GO_Biological_Process_2023	GO Biological Process	default_database_background	0.00762547	0.0249099	760.963	1	1.60363	FALSE	0.0201868	1.69493
GO_Biological_Process_2023	Aorta Morphogenesis (GO:0035909)	1/17	0.00762547	0.0249099	0	0	156.055	760.963	TGFBR2	GO_Biological_Process_2023	GO Biological Process	default_database_background	0.00762547	0.0249099	760.963	1	1.60363	FALSE	0.0201868	1.69493
GO_Biological_Process_2023	Positive Regulation Of Transcription From RNA Polymerase II Promoter In Response To Stress (GO:0036003)	1/17	0.00762547	0.0249099	0	0	156.055	760.963	TP53	GO_Biological_Process_2023	GO Biological Process	default_database_background	0.00762547	0.0249099	760.963	1	1.60363	FALSE	0.0201868	1.69493
GO_Biological_Process_2023	Regulation Of Ubiquitin Protein Ligase Activity (GO:1904666)	1/17	0.00762547	0.0249099	0	0	156.055	760.963	PTEN	GO_Biological_Process_2023	GO Biological Process	default_database_background	0.00762547	0.0249099	760.963	1	1.60363	FALSE	0.0201868	1.69493
GO_Biological_Process_2023	Central Nervous System Neuron Development (GO:0021954)	1/17	0.00762547	0.0249099	0	0	156.055	760.963	PTEN	GO_Biological_Process_2023	GO Biological Process	default_database_background	0.00762547	0.0249099	760.963	1	1.60363	FALSE	0.0201868	1.69493
GO_Biological_Process_2023	Positive Regulation Of Alpha-Beta T Cell Proliferation (GO:0046641)	1/17	0.00762547	0.0249099	0	0	156.055	760.963	TGFBR2	GO_Biological_Process_2023	GO Biological Process	default_database_background	0.00762547	0.0249099	760.963	1	1.60363	TRUE	0.0201868	1.69493
GO_Biological_Process_2023	Negative Regulation Of Cellular Senescence (GO:2000773)	1/17	0.00762547	0.0249099	0	0	156.055	760.963	PTEN	GO_Biological_Process_2023	GO Biological Process	default_database_background	0.00762547	0.0249099	760.963	1	1.60363	FALSE	0.0201868	1.69493
GO_Biological_Process_2023	Response To Cholesterol (GO:0070723)	1/18	0.00807242	0.0259376	0	0	146.868	707.8	TGFBR2	GO_Biological_Process_2023	GO Biological Process	default_database_background	0.00807242	0.0259376	707.8	1	1.58607	FALSE	0.0211244	1.67522
GO_Biological_Process_2023	Regulation Of Cell Cycle G2/M Phase Transition (GO:1902749)	1/18	0.00807242	0.0259376	0	0	146.868	707.8	TP53	GO_Biological_Process_2023	GO Biological Process	default_database_background	0.00807242	0.0259376	707.8	1	1.58607	FALSE	0.0211244	1.67522
GO_Biological_Process_2023	Negative Regulation Of Peptidyl-Serine Phosphorylation (GO:0033137)	1/19	0.00851919	0.0265041	0	0	138.701	660.972	PTEN	GO_Biological_Process_2023	GO Biological Process	default_database_background	0.00851919	0.0265041	660.972	1	1.57669	FALSE	0.0217112	1.66332
GO_Biological_Process_2023	Intrinsic Apoptotic Signaling Pathway In Response To DNA Damage By P53 Class Mediator (GO:0042771)	1/19	0.00851919	0.0265041	0	0	138.701	660.972	TP53	GO_Biological_Process_2023	GO Biological Process	default_database_background	0.00851919	0.0265041	660.972	1	1.57669	TRUE	0.0217112	1.66332
GO_Biological_Process_2023	Atrioventricular Valve Morphogenesis (GO:0003181)	1/19	0.00851919	0.0265041	0	0	138.701	660.972	TGFBR2	GO_Biological_Process_2023	GO Biological Process	default_database_background	0.00851919	0.0265041	660.972	1	1.57669	FALSE	0.0217112	1.66332
GO_Biological_Process_2023	Negative Regulation Of Cyclin-Dependent Protein Serine/Threonine Kinase Activity (GO:0045736)	1/19	0.00851919	0.0265041	0	0	138.701	660.972	PTEN	GO_Biological_Process_2023	GO Biological Process	default_database_background	0.00851919	0.0265041	660.972	1	1.57669	FALSE	0.0217112	1.66332
GO_Biological_Process_2023	Negative Regulation Of Cyclin-Dependent Protein Kinase Activity (GO:1904030)	1/20	0.00896577	0.0276739	0	0	131.395	619.44	PTEN	GO_Biological_Process_2023	GO Biological Process	default_database_background	0.00896577	0.0276739	619.44	1	1.55793	FALSE	0.0224309	1.64915
GO_Biological_Process_2023	Endocardial Cushion Morphogenesis (GO:0003203)	1/21	0.00941218	0.0288248	0	0	124.819	582.373	TGFBR2	GO_Biological_Process_2023	GO Biological Process	default_database_background	0.00941218	0.0288248	582.373	1	1.54023	FALSE	0.0234618	1.62964
GO_Biological_Process_2023	Postreplication Repair (GO:0006301)	1/22	0.00985841	0.0290564	0	0	118.869	549.107	MSH2	GO_Biological_Process_2023	GO Biological Process	default_database_background	0.00985841	0.0290564	549.107	1	1.53676	TRUE	0.0240475	1.61893
GO_Biological_Process_2023	Response To Gamma Radiation (GO:0010332)	1/22	0.00985841	0.0290564	0	0	118.869	549.107	TP53	GO_Biological_Process_2023	GO Biological Process	default_database_background	0.00985841	0.0290564	549.107	1	1.53676	FALSE	0.0240475	1.61893
GO_Biological_Process_2023	Dendritic Cell Differentiation (GO:0097028)	1/22	0.00985841	0.0290564	0	0	118.869	549.107	TGFBR2	GO_Biological_Process_2023	GO Biological Process	default_database_background	0.00985841	0.0290564	549.107	1	1.53676	FALSE	0.0240475	1.61893
GO_Biological_Process_2023	Negative Regulation Of Axonogenesis (GO:0050771)	1/22	0.00985841	0.0290564	0	0	118.869	549.107	PTEN	GO_Biological_Process_2023	GO Biological Process	default_database_background	0.00985841	0.0290564	549.107	1	1.53676	FALSE	0.0240475	1.61893
GO_Biological_Process_2023	Positive Regulation Of Excitatory Postsynaptic Potential (GO:2000463)	1/22	0.00985841	0.0290564	0	0	118.869	549.107	PTEN	GO_Biological_Process_2023	GO Biological Process	default_database_background	0.00985841	0.0290564	549.107	1	1.53676	FALSE	0.0240475	1.61893
GO_Biological_Process_2023	Adaptive Immune Response Based On Somatic Recombination Of Immune Receptors Built From Immunoglobulin Superfamily Domains (GO:0002460)	1/23	0.0103045	0.0297011	0	0	113.46	519.101	MSH2	GO_Biological_Process_2023	GO Biological Process	default_database_background	0.0103045	0.0297011	519.101	1	1.52723	TRUE	0.0246082	1.60892
GO_Biological_Process_2023	Artery Development (GO:0060840)	1/23	0.0103045	0.0297011	0	0	113.46	519.101	TGFBR2	GO_Biological_Process_2023	GO Biological Process	default_database_background	0.0103045	0.0297011	519.101	1	1.52723	FALSE	0.0246082	1.60892
GO_Biological_Process_2023	Entrainment Of Circadian Clock By Photoperiod (GO:0043153)	1/23	0.0103045	0.0297011	0	0	113.46	519.101	TP53	GO_Biological_Process_2023	GO Biological Process	default_database_background	0.0103045	0.0297011	519.101	1	1.52723	FALSE	0.0246082	1.60892
GO_Biological_Process_2023	Regulation Of Execution Phase Of Apoptosis (GO:1900117)	1/24	0.0107503	0.0298875	0	0	108.522	491.909	TP53	GO_Biological_Process_2023	GO Biological Process	default_database_background	0.0107503	0.0298875	491.909	1	1.52451	FALSE	0.0250597	1.60102
GO_Biological_Process_2023	Outflow Tract Septum Morphogenesis (GO:0003148)	1/24	0.0107503	0.0298875	0	0	108.522	491.909	TGFBR2	GO_Biological_Process_2023	GO Biological Process	default_database_background	0.0107503	0.0298875	491.909	1	1.52451	FALSE	0.0250597	1.60102
GO_Biological_Process_2023	Protein Kinase B Signaling (GO:0043491)	1/24	0.0107503	0.0298875	0	0	108.522	491.909	PTEN	GO_Biological_Process_2023	GO Biological Process	default_database_background	0.0107503	0.0298875	491.909	1	1.52451	FALSE	0.0250597	1.60102
GO_Biological_Process_2023	Photoperiodism (GO:0009648)	1/24	0.0107503	0.0298875	0	0	108.522	491.909	TP53	GO_Biological_Process_2023	GO Biological Process	default_database_background	0.0107503	0.0298875	491.909	1	1.52451	FALSE	0.0250597	1.60102
GO_Biological_Process_2023	Negative Regulation Of Cell Junction Assembly (GO:1901889)	1/24	0.0107503	0.0298875	0	0	108.522	491.909	PTEN	GO_Biological_Process_2023	GO Biological Process	default_database_background	0.0107503	0.0298875	491.909	1	1.52451	FALSE	0.0250597	1.60102
GO_Biological_Process_2023	Positive Regulation Of Release Of Cytochrome C From Mitochondria (GO:0090200)	1/25	0.011196	0.0304781	0	0	103.995	467.165	TP53	GO_Biological_Process_2023	GO Biological Process	default_database_background	0.011196	0.0304781	467.165	1	1.51601	FALSE	0.0257091	1.58991
GO_Biological_Process_2023	Regulation Of Cell Cycle Phase Transition (GO:1901987)	1/25	0.011196	0.0304781	0	0	103.995	467.165	TP53	GO_Biological_Process_2023	GO Biological Process	default_database_background	0.011196	0.0304781	467.165	1	1.51601	FALSE	0.0257091	1.58991
GO_Biological_Process_2023	Regulation Of Cell Size (GO:0008361)	1/25	0.011196	0.0304781	0	0	103.995	467.165	PTEN	GO_Biological_Process_2023	GO Biological Process	default_database_background	0.011196	0.0304781	467.165	1	1.51601	FALSE	0.0257091	1.58991
GO_Biological_Process_2023	Regulation Of Gene Expression (GO:0010468)	3/1127	0.0116004	0.0306174	0	0	8.39279	37.4043	BRAF;KRAS;TP53	GO_Biological_Process_2023	GO Biological Process	default_database_background	0.0116004	0.0306174	37.4043	3	1.51403	FALSE	0.0262415	1.58101
GO_Biological_Process_2023	Mitotic G1 DNA Damage Checkpoint Signaling (GO:0031571)	1/26	0.0116415	0.0306174	0	0	99.83	444.56	TP53	GO_Biological_Process_2023	GO Biological Process	default_database_background	0.0116415	0.0306174	444.56	1	1.51403	TRUE	0.0262415	1.58101
GO_Biological_Process_2023	Cellular Response To Xenobiotic Stimulus (GO:0071466)	1/26	0.0116415	0.0306174	0	0	99.83	444.56	TP53	GO_Biological_Process_2023	GO Biological Process	default_database_background	0.0116415	0.0306174	444.56	1	1.51403	FALSE	0.0262415	1.58101
GO_Biological_Process_2023	Dendritic Spine Organization (GO:0097061)	1/26	0.0116415	0.0306174	0	0	99.83	444.56	PTEN	GO_Biological_Process_2023	GO Biological Process	default_database_background	0.0116415	0.0306174	444.56	1	1.51403	FALSE	0.0262415	1.58101
GO_Biological_Process_2023	Negative Regulation Of Catalytic Activity (GO:0043086)	1/26	0.0116415	0.0306174	0	0	99.83	444.56	TP53	GO_Biological_Process_2023	GO Biological Process	default_database_background	0.0116415	0.0306174	444.56	1	1.51403	FALSE	0.0262415	1.58101
GO_Biological_Process_2023	Negative Regulation Of Cell Population Proliferation (GO:0008285)	2/379	0.0118065	0.0306174	0	0	14.8647	65.986	PTEN;TP53	GO_Biological_Process_2023	GO Biological Process	default_database_background	0.0118065	0.0306174	65.986	2	1.51403	FALSE	0.0265259	1.57633
GO_Biological_Process_2023	Negative Regulation Of Programmed Cell Death (GO:0043069)	2/381	0.0119261	0.0306174	0	0	14.7848	65.4822	BRAF;TP53	GO_Biological_Process_2023	GO Biological Process	default_database_background	0.0119261	0.0306174	65.4822	2	1.51403	FALSE	0.0267065	1.57338
GO_Biological_Process_2023	Negative Regulation Of Neurogenesis (GO:0050768)	1/27	0.0120869	0.0306174	0	0	95.9856	423.837	PTEN	GO_Biological_Process_2023	GO Biological Process	default_database_background	0.0120869	0.0306174	423.837	1	1.51403	FALSE	0.0267593	1.57252
GO_Biological_Process_2023	Ventricular Septum Morphogenesis (GO:0060412)	1/27	0.0120869	0.0306174	0	0	95.9856	423.837	TGFBR2	GO_Biological_Process_2023	GO Biological Process	default_database_background	0.0120869	0.0306174	423.837	1	1.51403	FALSE	0.0267593	1.57252
GO_Biological_Process_2023	Positive Regulation Of Ubiquitin-Protein Transferase Activity (GO:0051443)	1/27	0.0120869	0.0306174	0	0	95.9856	423.837	PTEN	GO_Biological_Process_2023	GO Biological Process	default_database_background	0.0120869	0.0306174	423.837	1	1.51403	FALSE	0.0267593	1.57252
GO_Biological_Process_2023	DNA Damage Response (GO:0006974)	2/384	0.0121064	0.0306174	0	0	14.6664	64.7379	MSH2;TP53	GO_Biological_Process_2023	GO Biological Process	default_database_background	0.0121064	0.0306174	64.7379	2	1.51403	FALSE	0.0267593	1.57252
GO_Biological_Process_2023	Hematopoietic Progenitor Cell Differentiation (GO:0002244)	1/28	0.012532	0.0308966	0	0	92.4259	404.776	TP53	GO_Biological_Process_2023	GO Biological Process	default_database_background	0.012532	0.0308966	404.776	1	1.51009	FALSE	0.0270867	1.56724
GO_Biological_Process_2023	Negative Regulation Of Type II Interferon Production (GO:0032689)	1/28	0.012532	0.0308966	0	0	92.4259	404.776	CD274	GO_Biological_Process_2023	GO Biological Process	default_database_background	0.012532	0.0308966	404.776	1	1.51009	FALSE	0.0270867	1.56724
GO_Biological_Process_2023	Negative Regulation Of Wound Healing (GO:0061045)	1/28	0.012532	0.0308966	0	0	92.4259	404.776	PTEN	GO_Biological_Process_2023	GO Biological Process	default_database_background	0.012532	0.0308966	404.776	1	1.51009	FALSE	0.0270867	1.56724
GO_Biological_Process_2023	Regulation Of Plasma Membrane Bounded Cell Projection Organization (GO:0120035)	1/28	0.012532	0.0308966	0	0	92.4259	404.776	PTEN	GO_Biological_Process_2023	GO Biological Process	default_database_background	0.012532	0.0308966	404.776	1	1.51009	FALSE	0.0270867	1.56724
GO_Biological_Process_2023	Response To Alcohol (GO:0097305)	1/29	0.012977	0.0314199	0	0	89.1205	387.191	TGFBR2	GO_Biological_Process_2023	GO Biological Process	default_database_background	0.012977	0.0314199	387.191	1	1.50279	FALSE	0.02796	1.55346
GO_Biological_Process_2023	Negative Regulation Of Epithelial To Mesenchymal Transition (GO:0010719)	1/30	0.0134218	0.0314199	0	0	86.0431	370.921	PTEN	GO_Biological_Process_2023	GO Biological Process	default_database_background	0.0134218	0.0314199	370.921	1	1.50279	FALSE	0.0284693	1.54562
GO_Biological_Process_2023	Regulation Of Dendritic Spine Morphogenesis (GO:0061001)	1/30	0.0134218	0.0314199	0	0	86.0431	370.921	PTEN	GO_Biological_Process_2023	GO Biological Process	default_database_background	0.0134218	0.0314199	370.921	1	1.50279	FALSE	0.0284693	1.54562
GO_Biological_Process_2023	Artery Morphogenesis (GO:0048844)	1/30	0.0134218	0.0314199	0	0	86.0431	370.921	TGFBR2	GO_Biological_Process_2023	GO Biological Process	default_database_background	0.0134218	0.0314199	370.921	1	1.50279	FALSE	0.0284693	1.54562
GO_Biological_Process_2023	Phospholipid Dephosphorylation (GO:0046839)	1/30	0.0134218	0.0314199	0	0	86.0431	370.921	PTEN	GO_Biological_Process_2023	GO Biological Process	default_database_background	0.0134218	0.0314199	370.921	1	1.50279	FALSE	0.0284693	1.54562
GO_Biological_Process_2023	Embryonic Skeletal System Morphogenesis (GO:0048704)	1/30	0.0134218	0.0314199	0	0	86.0431	370.921	TGFBR2	GO_Biological_Process_2023	GO Biological Process	default_database_background	0.0134218	0.0314199	370.921	1	1.50279	FALSE	0.0284693	1.54562
GO_Biological_Process_2023	Cellular Response To Oxygen-Containing Compound (GO:1901701)	2/406	0.0134657	0.0314199	0	0	13.8522	59.6699	CD274;BRAF	GO_Biological_Process_2023	GO Biological Process	default_database_background	0.0134657	0.0314199	59.6699	2	1.50279	FALSE	0.0284739	1.54555
GO_Biological_Process_2023	Negative Regulation Of Developmental Growth (GO:0048640)	1/31	0.0138665	0.0314199	0	0	83.1708	355.828	PTEN	GO_Biological_Process_2023	GO Biological Process	default_database_background	0.0138665	0.0314199	355.828	1	1.50279	FALSE	0.0286127	1.54344
GO_Biological_Process_2023	Positive Regulation Of Glucose Transmembrane Transport (GO:0010828)	1/31	0.0138665	0.0314199	0	0	83.1708	355.828	BRAF	GO_Biological_Process_2023	GO Biological Process	default_database_background	0.0138665	0.0314199	355.828	1	1.50279	FALSE	0.0286127	1.54344
GO_Biological_Process_2023	Positive Regulation Of Proteolysis Involved In Protein Catabolic Process (GO:1903052)	1/31	0.0138665	0.0314199	0	0	83.1708	355.828	PTEN	GO_Biological_Process_2023	GO Biological Process	default_database_background	0.0138665	0.0314199	355.828	1	1.50279	FALSE	0.0286127	1.54344
GO_Biological_Process_2023	Protein Localization To Chromatin (GO:0071168)	1/31	0.0138665	0.0314199	0	0	83.1708	355.828	MSH2	GO_Biological_Process_2023	GO Biological Process	default_database_background	0.0138665	0.0314199	355.828	1	1.50279	FALSE	0.0286127	1.54344
GO_Biological_Process_2023	Modulation Of Excitatory Postsynaptic Potential (GO:0098815)	1/31	0.0138665	0.0314199	0	0	83.1708	355.828	PTEN	GO_Biological_Process_2023	GO Biological Process	default_database_background	0.0138665	0.0314199	355.828	1	1.50279	FALSE	0.0286127	1.54344
GO_Biological_Process_2023	Negative Regulation Of DNA Biosynthetic Process (GO:2000279)	1/31	0.0138665	0.0314199	0	0	83.1708	355.828	TP53	GO_Biological_Process_2023	GO Biological Process	default_database_background	0.0138665	0.0314199	355.828	1	1.50279	FALSE	0.0286127	1.54344
GO_Biological_Process_2023	Negative Regulation Of Cell-Matrix Adhesion (GO:0001953)	1/31	0.0138665	0.0314199	0	0	83.1708	355.828	PTEN	GO_Biological_Process_2023	GO Biological Process	default_database_background	0.0138665	0.0314199	355.828	1	1.50279	FALSE	0.0286127	1.54344
GO_Biological_Process_2023	Phosphatidylinositol 3-Kinase Signaling (GO:0014065)	1/32	0.0143109	0.0320564	0	0	80.4839	341.794	PTEN	GO_Biological_Process_2023	GO Biological Process	default_database_background	0.0143109	0.0320564	341.794	1	1.49409	FALSE	0.0292645	1.53366
GO_Biological_Process_2023	Negative Regulation Of G1/S Transition Of Mitotic Cell Cycle (GO:2000134)	1/32	0.0143109	0.0320564	0	0	80.4839	341.794	PTEN	GO_Biological_Process_2023	GO Biological Process	default_database_background	0.0143109	0.0320564	341.794	1	1.49409	FALSE	0.0292645	1.53366
GO_Biological_Process_2023	Negative Regulation Of Epithelial Cell Migration (GO:0010633)	1/33	0.0147552	0.032313	0	0	77.9648	328.712	PTEN	GO_Biological_Process_2023	GO Biological Process	default_database_background	0.0147552	0.032313	328.712	1	1.49062	FALSE	0.029728	1.52683
GO_Biological_Process_2023	Vasculogenesis (GO:0001570)	1/33	0.0147552	0.032313	0	0	77.9648	328.712	TGFBR2	GO_Biological_Process_2023	GO Biological Process	default_database_background	0.0147552	0.032313	328.712	1	1.49062	FALSE	0.029728	1.52683
GO_Biological_Process_2023	Regulation Of Activated T Cell Proliferation (GO:0046006)	1/33	0.0147552	0.032313	0	0	77.9648	328.712	CD274	GO_Biological_Process_2023	GO Biological Process	default_database_background	0.0147552	0.032313	328.712	1	1.49062	TRUE	0.029728	1.52683
GO_Biological_Process_2023	Signal Transduction By P53 Class Mediator (GO:0072331)	1/33	0.0147552	0.032313	0	0	77.9648	328.712	TP53	GO_Biological_Process_2023	GO Biological Process	default_database_background	0.0147552	0.032313	328.712	1	1.49062	FALSE	0.029728	1.52683
GO_Biological_Process_2023	Phosphorylation (GO:0016310)	2/429	0.0149558	0.0325704	0	0	13.0907	55.0156	BRAF;TGFBR2	GO_Biological_Process_2023	GO Biological Process	default_database_background	0.0149558	0.0325704	55.0156	2	1.48718	FALSE	0.0300436	1.52225
GO_Biological_Process_2023	Transcription Initiation-Coupled Chromatin Remodeling (GO:0045815)	1/34	0.0151993	0.0327369	0	0	75.5985	316.494	TP53	GO_Biological_Process_2023	GO Biological Process	default_database_background	0.0151993	0.0327369	316.494	1	1.48496	FALSE	0.0301776	1.52032
GO_Biological_Process_2023	Negative Regulation Of Cell Cycle Process (GO:0010948)	1/34	0.0151993	0.0327369	0	0	75.5985	316.494	TP53	GO_Biological_Process_2023	GO Biological Process	default_database_background	0.0151993	0.0327369	316.494	1	1.48496	FALSE	0.0301776	1.52032
GO_Biological_Process_2023	Intrinsic Apoptotic Signaling Pathway By P53 Class Mediator (GO:0072332)	1/35	0.0156432	0.0331466	0	0	73.3713	305.057	TP53	GO_Biological_Process_2023	GO Biological Process	default_database_background	0.0156432	0.0331466	305.057	1	1.47956	TRUE	0.0307905	1.51158
GO_Biological_Process_2023	Dendrite Morphogenesis (GO:0048813)	1/35	0.0156432	0.0331466	0	0	73.3713	305.057	PTEN	GO_Biological_Process_2023	GO Biological Process	default_database_background	0.0156432	0.0331466	305.057	1	1.47956	FALSE	0.0307905	1.51158
GO_Biological_Process_2023	Negative Regulation Of Cell Cycle G1/S Phase Transition (GO:1902807)	1/35	0.0156432	0.0331466	0	0	73.3713	305.057	PTEN	GO_Biological_Process_2023	GO Biological Process	default_database_background	0.0156432	0.0331466	305.057	1	1.47956	FALSE	0.0307905	1.51158
GO_Biological_Process_2023	DNA Damage Response, Signal Transduction By P53 Class Mediator (GO:0030330)	1/36	0.0160869	0.0335429	0	0	71.2714	294.333	TP53	GO_Biological_Process_2023	GO Biological Process	default_database_background	0.0160869	0.0335429	294.333	1	1.4744	FALSE	0.0312751	1.5048
GO_Biological_Process_2023	Negative Regulation Of Protein Kinase B Signaling (GO:0051898)	1/36	0.0160869	0.0335429	0	0	71.2714	294.333	PTEN	GO_Biological_Process_2023	GO Biological Process	default_database_background	0.0160869	0.0335429	294.333	1	1.4744	FALSE	0.0312751	1.5048
GO_Biological_Process_2023	Negative Regulation Of T Cell Proliferation (GO:0042130)	1/36	0.0160869	0.0335429	0	0	71.2714	294.333	CD274	GO_Biological_Process_2023	GO Biological Process	default_database_background	0.0160869	0.0335429	294.333	1	1.4744	TRUE	0.0312751	1.5048
GO_Biological_Process_2023	Ventricular Septum Development (GO:0003281)	1/37	0.0165305	0.0335748	0	0	69.2882	284.258	TGFBR2	GO_Biological_Process_2023	GO Biological Process	default_database_background	0.0165305	0.0335748	284.258	1	1.47399	FALSE	0.0312751	1.5048
GO_Biological_Process_2023	Negative Regulation Of Smooth Muscle Cell Proliferation (GO:0048662)	1/37	0.0165305	0.0335748	0	0	69.2882	284.258	PTEN	GO_Biological_Process_2023	GO Biological Process	default_database_background	0.0165305	0.0335748	284.258	1	1.47399	FALSE	0.0312751	1.5048
GO_Biological_Process_2023	Negative Regulation Of Transferase Activity (GO:0051348)	1/37	0.0165305	0.0335748	0	0	69.2882	284.258	TP53	GO_Biological_Process_2023	GO Biological Process	default_database_background	0.0165305	0.0335748	284.258	1	1.47399	FALSE	0.0312751	1.5048
GO_Biological_Process_2023	Aortic Valve Morphogenesis (GO:0003180)	1/37	0.0165305	0.0335748	0	0	69.2882	284.258	TGFBR2	GO_Biological_Process_2023	GO Biological Process	default_database_background	0.0165305	0.0335748	284.258	1	1.47399	FALSE	0.0312751	1.5048
GO_Biological_Process_2023	Regulation Of Vascular Associated Smooth Muscle Cell Proliferation (GO:1904705)	1/37	0.0165305	0.0335748	0	0	69.2882	284.258	PTEN	GO_Biological_Process_2023	GO Biological Process	default_database_background	0.0165305	0.0335748	284.258	1	1.47399	FALSE	0.0312751	1.5048
GO_Biological_Process_2023	Tumor Necrosis Factor-Mediated Signaling Pathway (GO:0033209)	1/38	0.0169738	0.0339477	0	0	67.4122	274.777	TP53	GO_Biological_Process_2023	GO Biological Process	default_database_background	0.0169738	0.0339477	274.777	1	1.46919	FALSE	0.0316752	1.49928
GO_Biological_Process_2023	Heart Looping (GO:0001947)	1/38	0.0169738	0.0339477	0	0	67.4122	274.777	TGFBR2	GO_Biological_Process_2023	GO Biological Process	default_database_background	0.0169738	0.0339477	274.777	1	1.46919	FALSE	0.0316752	1.49928
GO_Biological_Process_2023	Membrane Assembly (GO:0071709)	1/38	0.0169738	0.0339477	0	0	67.4122	274.777	PTEN	GO_Biological_Process_2023	GO Biological Process	default_database_background	0.0169738	0.0339477	274.777	1	1.46919	FALSE	0.0316752	1.49928
GO_Biological_Process_2023	Positive Regulation Of Intrinsic Apoptotic Signaling Pathway (GO:2001244)	1/39	0.017417	0.0339676	0	0	65.6349	265.841	TP53	GO_Biological_Process_2023	GO Biological Process	default_database_background	0.017417	0.0339676	265.841	1	1.46894	TRUE	0.0318923	1.49631
GO_Biological_Process_2023	Negative Regulation Of Lymphocyte Proliferation (GO:0050672)	1/39	0.017417	0.0339676	0	0	65.6349	265.841	CD274	GO_Biological_Process_2023	GO Biological Process	default_database_background	0.017417	0.0339676	265.841	1	1.46894	TRUE	0.0318923	1.49631
GO_Biological_Process_2023	RNA Transport (GO:0050658)	1/39	0.017417	0.0339676	0	0	65.6349	265.841	TGFBR2	GO_Biological_Process_2023	GO Biological Process	default_database_background	0.017417	0.0339676	265.841	1	1.46894	FALSE	0.0318923	1.49631
GO_Biological_Process_2023	Negative Regulation Of Transport (GO:0051051)	1/39	0.017417	0.0339676	0	0	65.6349	265.841	PTEN	GO_Biological_Process_2023	GO Biological Process	default_database_background	0.017417	0.0339676	265.841	1	1.46894	FALSE	0.0318923	1.49631
GO_Biological_Process_2023	Positive Regulation Of ATP-dependent Activity (GO:0032781)	1/39	0.017417	0.0339676	0	0	65.6349	265.841	MSH2	GO_Biological_Process_2023	GO Biological Process	default_database_background	0.017417	0.0339676	265.841	1	1.46894	FALSE	0.0318923	1.49631
GO_Biological_Process_2023	Negative Regulation Of Mitotic Cell Cycle Phase Transition (GO:1901991)	1/40	0.0178601	0.0340198	0	0	63.9487	257.406	PTEN	GO_Biological_Process_2023	GO Biological Process	default_database_background	0.0178601	0.0340198	257.406	1	1.46827	FALSE	0.032271	1.49119
GO_Biological_Process_2023	Aortic Valve Development (GO:0003176)	1/40	0.0178601	0.0340198	0	0	63.9487	257.406	TGFBR2	GO_Biological_Process_2023	GO Biological Process	default_database_background	0.0178601	0.0340198	257.406	1	1.46827	FALSE	0.032271	1.49119
GO_Biological_Process_2023	Protein Localization To Chromosome (GO:0034502)	1/40	0.0178601	0.0340198	0	0	63.9487	257.406	MSH2	GO_Biological_Process_2023	GO Biological Process	default_database_background	0.0178601	0.0340198	257.406	1	1.46827	FALSE	0.032271	1.49119
GO_Biological_Process_2023	Positive Regulation Of Catalytic Activity (GO:0043085)	1/40	0.0178601	0.0340198	0	0	63.9487	257.406	MSH2	GO_Biological_Process_2023	GO Biological Process	default_database_background	0.0178601	0.0340198	257.406	1	1.46827	FALSE	0.032271	1.49119
GO_Biological_Process_2023	Stem Cell Differentiation (GO:0048863)	1/41	0.0183029	0.0340198	0	0	62.3469	249.431	TP53	GO_Biological_Process_2023	GO Biological Process	default_database_background	0.0183029	0.0340198	249.431	1	1.46827	FALSE	0.0326394	1.48626
GO_Biological_Process_2023	Regulation Of Release Of Cytochrome C From Mitochondria (GO:0090199)	1/41	0.0183029	0.0340198	0	0	62.3469	249.431	TP53	GO_Biological_Process_2023	GO Biological Process	default_database_background	0.0183029	0.0340198	249.431	1	1.46827	FALSE	0.0326394	1.48626
GO_Biological_Process_2023	Negative Regulation Of DNA Recombination (GO:0045910)	1/41	0.0183029	0.0340198	0	0	62.3469	249.431	MSH2	GO_Biological_Process_2023	GO Biological Process	default_database_background	0.0183029	0.0340198	249.431	1	1.46827	FALSE	0.0326394	1.48626
GO_Biological_Process_2023	DNA Recombination (GO:0006310)	1/42	0.0187456	0.0340198	0	0	60.8232	241.881	MSH2	GO_Biological_Process_2023	GO Biological Process	default_database_background	0.0187456	0.0340198	241.881	1	1.46827	FALSE	0.0327448	1.48486
GO_Biological_Process_2023	Branching Morphogenesis Of An Epithelial Tube (GO:0048754)	1/42	0.0187456	0.0340198	0	0	60.8232	241.881	TGFBR2	GO_Biological_Process_2023	GO Biological Process	default_database_background	0.0187456	0.0340198	241.881	1	1.46827	FALSE	0.0327448	1.48486
GO_Biological_Process_2023	Cardiac Ventricle Morphogenesis (GO:0003208)	1/42	0.0187456	0.0340198	0	0	60.8232	241.881	TGFBR2	GO_Biological_Process_2023	GO Biological Process	default_database_background	0.0187456	0.0340198	241.881	1	1.46827	FALSE	0.0327448	1.48486
GO_Biological_Process_2023	Cellular Response To Glucose Starvation (GO:0042149)	1/42	0.0187456	0.0340198	0	0	60.8232	241.881	TP53	GO_Biological_Process_2023	GO Biological Process	default_database_background	0.0187456	0.0340198	241.881	1	1.46827	FALSE	0.0327448	1.48486
GO_Biological_Process_2023	Regulation Of Ubiquitin-Dependent Protein Catabolic Process (GO:2000058)	1/42	0.0187456	0.0340198	0	0	60.8232	241.881	PTEN	GO_Biological_Process_2023	GO Biological Process	default_database_background	0.0187456	0.0340198	241.881	1	1.46827	FALSE	0.0327448	1.48486
GO_Biological_Process_2023	Determination Of Heart Left/Right Asymmetry (GO:0061371)	1/42	0.0187456	0.0340198	0	0	60.8232	241.881	TGFBR2	GO_Biological_Process_2023	GO Biological Process	default_database_background	0.0187456	0.0340198	241.881	1	1.46827	FALSE	0.0327448	1.48486
GO_Biological_Process_2023	Regulation Of Axonogenesis (GO:0050770)	1/42	0.0187456	0.0340198	0	0	60.8232	241.881	PTEN	GO_Biological_Process_2023	GO Biological Process	default_database_background	0.0187456	0.0340198	241.881	1	1.46827	FALSE	0.0327448	1.48486
GO_Biological_Process_2023	Embryonic Heart Tube Morphogenesis (GO:0003143)	1/42	0.0187456	0.0340198	0	0	60.8232	241.881	TGFBR2	GO_Biological_Process_2023	GO Biological Process	default_database_background	0.0187456	0.0340198	241.881	1	1.46827	FALSE	0.0327448	1.48486
GO_Biological_Process_2023	Positive Regulation Of miRNA Transcription (GO:1902895)	1/43	0.0191881	0.0343458	0	0	59.372	234.725	TP53	GO_Biological_Process_2023	GO Biological Process	default_database_background	0.0191881	0.0343458	234.725	1	1.46413	FALSE	0.0332626	1.47804
GO_Biological_Process_2023	mRNA Transcription (GO:0009299)	1/43	0.0191881	0.0343458	0	0	59.372	234.725	TP53	GO_Biological_Process_2023	GO Biological Process	default_database_background	0.0191881	0.0343458	234.725	1	1.46413	FALSE	0.0332626	1.47804
GO_Biological_Process_2023	Regulation Of Cellular Component Size (GO:0032535)	1/43	0.0191881	0.0343458	0	0	59.372	234.725	PTEN	GO_Biological_Process_2023	GO Biological Process	default_database_background	0.0191881	0.0343458	234.725	1	1.46413	FALSE	0.0332626	1.47804
GO_Biological_Process_2023	Bone Development (GO:0060348)	1/44	0.0196304	0.0348195	0	0	57.9884	227.934	TP53	GO_Biological_Process_2023	GO Biological Process	default_database_background	0.0196304	0.0348195	227.934	1	1.45818	FALSE	0.0338575	1.47035
GO_Biological_Process_2023	Regulation Of DNA Recombination (GO:0000018)	1/44	0.0196304	0.0348195	0	0	57.9884	227.934	MSH2	GO_Biological_Process_2023	GO Biological Process	default_database_background	0.0196304	0.0348195	227.934	1	1.45818	FALSE	0.0338575	1.47035
GO_Biological_Process_2023	Protein Phosphorylation (GO:0006468)	2/500	0.0199875	0.0349638	0	0	11.1836	43.7575	BRAF;TGFBR2	GO_Biological_Process_2023	GO Biological Process	default_database_background	0.0199875	0.0349638	43.7575	2	1.45638	FALSE	0.0341741	1.4663
GO_Biological_Process_2023	Epidermal Growth Factor Receptor Signaling Pathway (GO:0007173)	1/45	0.0200725	0.0349638	0	0	56.6676	221.48	BRAF	GO_Biological_Process_2023	GO Biological Process	default_database_background	0.0200725	0.0349638	221.48	1	1.45638	FALSE	0.0341741	1.4663
GO_Biological_Process_2023	Regulation Of Telomerase Activity (GO:0051972)	1/45	0.0200725	0.0349638	0	0	56.6676	221.48	TP53	GO_Biological_Process_2023	GO Biological Process	default_database_background	0.0200725	0.0349638	221.48	1	1.45638	FALSE	0.0341741	1.4663
GO_Biological_Process_2023	Chromosome Organization (GO:0051276)	1/45	0.0200725	0.0349638	0	0	56.6676	221.48	MSH2	GO_Biological_Process_2023	GO Biological Process	default_database_background	0.0200725	0.0349638	221.48	1	1.45638	FALSE	0.0341741	1.4663
GO_Biological_Process_2023	Regulation Of Fibroblast Proliferation (GO:0048145)	1/46	0.0205145	0.0349638	0	0	55.4056	215.341	TP53	GO_Biological_Process_2023	GO Biological Process	default_database_background	0.0205145	0.0349638	215.341	1	1.45638	FALSE	0.0341741	1.4663
GO_Biological_Process_2023	Regulation Of Interleukin-10 Production (GO:0032653)	1/46	0.0205145	0.0349638	0	0	55.4056	215.341	CD274	GO_Biological_Process_2023	GO Biological Process	default_database_background	0.0205145	0.0349638	215.341	1	1.45638	FALSE	0.0341741	1.4663
GO_Biological_Process_2023	Male Gonad Development (GO:0008584)	1/46	0.0205145	0.0349638	0	0	55.4056	215.341	MSH2	GO_Biological_Process_2023	GO Biological Process	default_database_background	0.0205145	0.0349638	215.341	1	1.45638	FALSE	0.0341741	1.4663
GO_Biological_Process_2023	Development Of Primary Male Sexual Characteristics (GO:0046546)	1/46	0.0205145	0.0349638	0	0	55.4056	215.341	MSH2	GO_Biological_Process_2023	GO Biological Process	default_database_background	0.0205145	0.0349638	215.341	1	1.45638	FALSE	0.0341741	1.4663
GO_Biological_Process_2023	Negative Regulation Of Cellular Metabolic Process (GO:0031324)	1/46	0.0205145	0.0349638	0	0	55.4056	215.341	PTEN	GO_Biological_Process_2023	GO Biological Process	default_database_background	0.0205145	0.0349638	215.341	1	1.45638	FALSE	0.0341741	1.4663
GO_Biological_Process_2023	Positive Regulation Of Epithelial To Mesenchymal Transition (GO:0010718)	1/47	0.0209563	0.0355622	0	0	54.1984	209.494	TGFBR2	GO_Biological_Process_2023	GO Biological Process	default_database_background	0.0209563	0.0355622	209.494	1	1.44901	FALSE	0.0347406	1.45916
GO_Biological_Process_2023	Regulation Of Intrinsic Apoptotic Signaling Pathway (GO:2001242)	1/48	0.0213979	0.0356709	0	0	53.0426	203.92	TP53	GO_Biological_Process_2023	GO Biological Process	default_database_background	0.0213979	0.0356709	203.92	1	1.44769	TRUE	0.0349635	1.45638
GO_Biological_Process_2023	Cellular Response To Radiation (GO:0071478)	1/48	0.0213979	0.0356709	0	0	53.0426	203.92	TP53	GO_Biological_Process_2023	GO Biological Process	default_database_background	0.0213979	0.0356709	203.92	1	1.44769	FALSE	0.0349635	1.45638
GO_Biological_Process_2023	Negative Regulation Of ERK1 And ERK2 Cascade (GO:0070373)	1/48	0.0213979	0.0356709	0	0	53.0426	203.92	PTEN	GO_Biological_Process_2023	GO Biological Process	default_database_background	0.0213979	0.0356709	203.92	1	1.44769	FALSE	0.0349635	1.45638
GO_Biological_Process_2023	Positive Regulation Of miRNA Metabolic Process (GO:2000630)	1/49	0.0218393	0.0356709	0	0	51.9349	198.601	TP53	GO_Biological_Process_2023	GO Biological Process	default_database_background	0.0218393	0.0356709	198.601	1	1.44769	FALSE	0.0350147	1.45575
GO_Biological_Process_2023	Positive Regulation Of Pathway-Restricted SMAD Protein Phosphorylation (GO:0010862)	1/49	0.0218393	0.0356709	0	0	51.9349	198.601	TGFBR2	GO_Biological_Process_2023	GO Biological Process	default_database_background	0.0218393	0.0356709	198.601	1	1.44769	FALSE	0.0350147	1.45575
GO_Biological_Process_2023	Negative Regulation Of Tumor Necrosis Factor Superfamily Cytokine Production (GO:1903556)	1/49	0.0218393	0.0356709	0	0	51.9349	198.601	CD274	GO_Biological_Process_2023	GO Biological Process	default_database_background	0.0218393	0.0356709	198.601	1	1.44769	FALSE	0.0350147	1.45575
GO_Biological_Process_2023	Intrinsic Apoptotic Signaling Pathway In Response To DNA Damage (GO:0008630)	1/49	0.0218393	0.0356709	0	0	51.9349	198.601	TP53	GO_Biological_Process_2023	GO Biological Process	default_database_background	0.0218393	0.0356709	198.601	1	1.44769	TRUE	0.0350147	1.45575
GO_Biological_Process_2023	Negative Regulation Of DNA Metabolic Process (GO:0051053)	1/49	0.0218393	0.0356709	0	0	51.9349	198.601	MSH2	GO_Biological_Process_2023	GO Biological Process	default_database_background	0.0218393	0.0356709	198.601	1	1.44769	FALSE	0.0350147	1.45575
GO_Biological_Process_2023	Negative Regulation Of T Cell Activation (GO:0050868)	1/49	0.0218393	0.0356709	0	0	51.9349	198.601	CD274	GO_Biological_Process_2023	GO Biological Process	default_database_background	0.0218393	0.0356709	198.601	1	1.44769	TRUE	0.0350147	1.45575
GO_Biological_Process_2023	Negative Regulation Of Cell Projection Organization (GO:0031345)	1/50	0.0222806	0.0362406	0	0	50.8724	193.521	PTEN	GO_Biological_Process_2023	GO Biological Process	default_database_background	0.0222806	0.0362406	193.521	1	1.4408	FALSE	0.0355552	1.4491
GO_Biological_Process_2023	Negative Regulation Of Cellular Process (GO:0048523)	2/537	0.0228593	0.0370283	0	0	10.3904	39.259	PTEN;TP53	GO_Biological_Process_2023	GO Biological Process	default_database_background	0.0228593	0.0370283	39.259	2	1.43147	FALSE	0.0363937	1.43897
GO_Biological_Process_2023	Positive Regulation Of Transcription Initiation By RNA Polymerase II (GO:0060261)	1/52	0.0231625	0.0372119	0	0	48.8725	184.016	TP53	GO_Biological_Process_2023	GO Biological Process	default_database_background	0.0231625	0.0372119	184.016	1	1.42932	FALSE	0.0366204	1.43628
GO_Biological_Process_2023	Cellular Response To Ionizing Radiation (GO:0071479)	1/52	0.0231625	0.0372119	0	0	48.8725	184.016	TP53	GO_Biological_Process_2023	GO Biological Process	default_database_background	0.0231625	0.0372119	184.016	1	1.42932	FALSE	0.0366204	1.43628
GO_Biological_Process_2023	Gonad Development (GO:0008406)	1/53	0.0236033	0.0376117	0	0	47.9303	179.565	MSH2	GO_Biological_Process_2023	GO Biological Process	default_database_background	0.0236033	0.0376117	179.565	1	1.42468	FALSE	0.0370598	1.4311
GO_Biological_Process_2023	Blood Vessel Morphogenesis (GO:0048514)	1/53	0.0236033	0.0376117	0	0	47.9303	179.565	TGFBR2	GO_Biological_Process_2023	GO Biological Process	default_database_background	0.0236033	0.0376117	179.565	1	1.42468	FALSE	0.0370598	1.4311
GO_Biological_Process_2023	ERBB Signaling Pathway (GO:0038127)	1/54	0.0240438	0.0378521	0	0	47.0236	175.298	BRAF	GO_Biological_Process_2023	GO Biological Process	default_database_background	0.0240438	0.0378521	175.298	1	1.42191	FALSE	0.0373225	1.42803
GO_Biological_Process_2023	Regulation Of Focal Adhesion Assembly (GO:0051893)	1/54	0.0240438	0.0378521	0	0	47.0236	175.298	PTEN	GO_Biological_Process_2023	GO Biological Process	default_database_background	0.0240438	0.0378521	175.298	1	1.42191	FALSE	0.0373225	1.42803
GO_Biological_Process_2023	Negative Regulation Of Neuron Projection Development (GO:0010977)	1/54	0.0240438	0.0378521	0	0	47.0236	175.298	PTEN	GO_Biological_Process_2023	GO Biological Process	default_database_background	0.0240438	0.0378521	175.298	1	1.42191	FALSE	0.0373225	1.42803
GO_Biological_Process_2023	Nucleotide-Excision Repair (GO:0006289)	1/56	0.0249244	0.0387712	0	0	45.3091	167.277	TP53	GO_Biological_Process_2023	GO Biological Process	default_database_background	0.0249244	0.0387712	167.277	1	1.41149	TRUE	0.0381689	1.41829
GO_Biological_Process_2023	Mitotic DNA Damage Checkpoint Signaling (GO:0044773)	1/56	0.0249244	0.0387712	0	0	45.3091	167.277	TP53	GO_Biological_Process_2023	GO Biological Process	default_database_background	0.0249244	0.0387712	167.277	1	1.41149	TRUE	0.0381689	1.41829
GO_Biological_Process_2023	Cellular Response To Peptide (GO:1901653)	1/56	0.0249244	0.0387712	0	0	45.3091	167.277	TP53	GO_Biological_Process_2023	GO Biological Process	default_database_background	0.0249244	0.0387712	167.277	1	1.41149	FALSE	0.0381689	1.41829
GO_Biological_Process_2023	Signal Transduction In Response To DNA Damage (GO:0042770)	1/57	0.0253644	0.0392997	0	0	44.4978	163.503	TP53	GO_Biological_Process_2023	GO Biological Process	default_database_background	0.0253644	0.0392997	163.503	1	1.40561	FALSE	0.0387558	1.41166
GO_Biological_Process_2023	Positive Regulation Of Mitochondrion Organization (GO:0010822)	1/58	0.0258042	0.0396676	0	0	43.7149	159.875	TP53	GO_Biological_Process_2023	GO Biological Process	default_database_background	0.0258042	0.0396676	159.875	1	1.40156	FALSE	0.0390782	1.40807
GO_Biological_Process_2023	Peptidyl-Threonine Phosphorylation (GO:0018107)	1/58	0.0258042	0.0396676	0	0	43.7149	159.875	TGFBR2	GO_Biological_Process_2023	GO Biological Process	default_database_background	0.0258042	0.0396676	159.875	1	1.40156	FALSE	0.0390782	1.40807
GO_Biological_Process_2023	Regulation Of miRNA Transcription (GO:1902893)	1/59	0.0262439	0.0401859	0	0	42.9591	156.385	TP53	GO_Biological_Process_2023	GO Biological Process	default_database_background	0.0262439	0.0401859	156.385	1	1.39593	FALSE	0.0395686	1.40265
GO_Biological_Process_2023	Regulation Of Pathway-Restricted SMAD Protein Phosphorylation (GO:0060393)	1/61	0.0271227	0.04137	0	0	41.5229	149.789	TGFBR2	GO_Biological_Process_2023	GO Biological Process	default_database_background	0.0271227	0.04137	149.789	1	1.38331	FALSE	0.0408035	1.3893
GO_Biological_Process_2023	Phosphatidylinositol-Mediated Signaling (GO:0048015)	1/62	0.0275618	0.0417152	0	0	40.8402	146.67	PTEN	GO_Biological_Process_2023	GO Biological Process	default_database_background	0.0275618	0.0417152	146.67	1	1.37971	FALSE	0.0411919	1.38519
GO_Biological_Process_2023	Positive Regulation Of Apoptotic Signaling Pathway (GO:2001235)	1/62	0.0275618	0.0417152	0	0	40.8402	146.67	TP53	GO_Biological_Process_2023	GO Biological Process	default_database_background	0.0275618	0.0417152	146.67	1	1.37971	TRUE	0.0411919	1.38519
GO_Biological_Process_2023	Phosphatidylinositol Metabolic Process (GO:0046488)	1/63	0.0280008	0.0422165	0	0	40.1794	143.663	PTEN	GO_Biological_Process_2023	GO Biological Process	default_database_background	0.0280008	0.0422165	143.663	1	1.37452	FALSE	0.0416656	1.38022
GO_Biological_Process_2023	Canonical Wnt Signaling Pathway (GO:0060070)	1/65	0.0288781	0.0430427	0	0	38.9199	137.958	PTEN	GO_Biological_Process_2023	GO Biological Process	default_database_background	0.0288781	0.0430427	137.958	1	1.3661	TRUE	0.0424167	1.37246
GO_Biological_Process_2023	Cellular Response To Light Stimulus (GO:0071482)	1/65	0.0288781	0.0430427	0	0	38.9199	137.958	TP53	GO_Biological_Process_2023	GO Biological Process	default_database_background	0.0288781	0.0430427	137.958	1	1.3661	FALSE	0.0424167	1.37246
GO_Biological_Process_2023	Positive Regulation Of T Cell Proliferation (GO:0042102)	1/65	0.0288781	0.0430427	0	0	38.9199	137.958	CD274	GO_Biological_Process_2023	GO Biological Process	default_database_background	0.0288781	0.0430427	137.958	1	1.3661	TRUE	0.0424167	1.37246
GO_Biological_Process_2023	Peptidyl-Threonine Modification (GO:0018210)	1/66	0.0293166	0.0435307	0	0	38.3192	135.252	TGFBR2	GO_Biological_Process_2023	GO Biological Process	default_database_background	0.0293166	0.0435307	135.252	1	1.3612	FALSE	0.0429683	1.36685
GO_Biological_Process_2023	B Cell Differentiation (GO:0030183)	1/68	0.0301929	0.0444948	0	0	37.1716	130.106	MSH2	GO_Biological_Process_2023	GO Biological Process	default_database_background	0.0301929	0.0444948	130.106	1	1.35169	FALSE	0.0438761	1.35777
GO_Biological_Process_2023	Telomere Maintenance (GO:0000723)	1/68	0.0301929	0.0444948	0	0	37.1716	130.106	PTEN	GO_Biological_Process_2023	GO Biological Process	default_database_background	0.0301929	0.0444948	130.106	1	1.35169	FALSE	0.0438761	1.35777
GO_Biological_Process_2023	Establishment Of Protein Localization To Membrane (GO:0090150)	1/69	0.0306308	0.0448033	0	0	36.6232	127.659	BRAF	GO_Biological_Process_2023	GO Biological Process	default_database_background	0.0306308	0.0448033	127.659	1	1.34869	FALSE	0.0439513	1.35703
GO_Biological_Process_2023	Cellular Response To Calcium Ion (GO:0071277)	1/69	0.0306308	0.0448033	0	0	36.6232	127.659	BRAF	GO_Biological_Process_2023	GO Biological Process	default_database_background	0.0306308	0.0448033	127.659	1	1.34869	FALSE	0.0439513	1.35703
GO_Biological_Process_2023	Synapse Assembly (GO:0007416)	1/71	0.0315061	0.0457421	0	0	35.5732	122.997	PTEN	GO_Biological_Process_2023	GO Biological Process	default_database_background	0.0315061	0.0457421	122.997	1	1.33968	FALSE	0.0447373	1.34933
GO_Biological_Process_2023	Myeloid Leukocyte Differentiation (GO:0002573)	1/71	0.0315061	0.0457421	0	0	35.5732	122.997	TGFBR2	GO_Biological_Process_2023	GO Biological Process	default_database_background	0.0315061	0.0457421	122.997	1	1.33968	FALSE	0.0447373	1.34933
GO_Biological_Process_2023	Transforming Growth Factor Beta Receptor Signaling Pathway (GO:0007179)	1/72	0.0319434	0.0460361	0	0	35.0704	120.775	TGFBR2	GO_Biological_Process_2023	GO Biological Process	default_database_background	0.0319434	0.0460361	120.775	1	1.3369	FALSE	0.0451705	1.34514
GO_Biological_Process_2023	Cellular Response To Hypoxia (GO:0071456)	1/72	0.0319434	0.0460361	0	0	35.0704	120.775	TP53	GO_Biological_Process_2023	GO Biological Process	default_database_background	0.0319434	0.0460361	120.775	1	1.3369	FALSE	0.0451705	1.34514
GO_Biological_Process_2023	Cellular Response To Decreased Oxygen Levels (GO:0036294)	1/73	0.0323806	0.0464953	0	0	34.5816	118.622	TP53	GO_Biological_Process_2023	GO Biological Process	default_database_background	0.0323806	0.0464953	118.622	1	1.33259	FALSE	0.0455061	1.34193
GO_Biological_Process_2023	Positive Regulation Of Lymphocyte Proliferation (GO:0050671)	1/74	0.0328177	0.0466106	0	0	34.1062	116.534	CD274	GO_Biological_Process_2023	GO Biological Process	default_database_background	0.0328177	0.0466106	116.534	1	1.33152	TRUE	0.0456506	1.34055
GO_Biological_Process_2023	Negative Regulation Of Neuron Apoptotic Process (GO:0043524)	1/74	0.0328177	0.0466106	0	0	34.1062	116.534	MSH2	GO_Biological_Process_2023	GO Biological Process	default_database_background	0.0328177	0.0466106	116.534	1	1.33152	TRUE	0.0456506	1.34055
GO_Biological_Process_2023	Regulation Of Cell Cycle G1/S Phase Transition (GO:1902806)	1/74	0.0328177	0.0466106	0	0	34.1062	116.534	PTEN	GO_Biological_Process_2023	GO Biological Process	default_database_background	0.0328177	0.0466106	116.534	1	1.33152	FALSE	0.0456506	1.34055
GO_Biological_Process_2023	Negative Regulation Of Phosphorylation (GO:0042326)	1/75	0.0332545	0.0470605	0	0	33.6436	114.508	PTEN	GO_Biological_Process_2023	GO Biological Process	default_database_background	0.0332545	0.0470605	114.508	1	1.32734	FALSE	0.0461643	1.33569
GO_Biological_Process_2023	Wnt Signaling Pathway (GO:0016055)	1/76	0.0336912	0.047507	0	0	33.1933	112.543	PTEN	GO_Biological_Process_2023	GO Biological Process	default_database_background	0.0336912	0.047507	112.543	1	1.32324	TRUE	0.0465811	1.33179
GO_Biological_Process_2023	Regulation Of T Cell Proliferation (GO:0042129)	1/77	0.0341277	0.0477787	0	0	32.7549	110.635	CD274	GO_Biological_Process_2023	GO Biological Process	default_database_background	0.0341277	0.0477787	110.635	1	1.32077	TRUE	0.0469944	1.32795
GO_Biological_Process_2023	Embryonic Organ Development (GO:0048568)	1/77	0.0341277	0.0477787	0	0	32.7549	110.635	TGFBR2	GO_Biological_Process_2023	GO Biological Process	default_database_background	0.0341277	0.0477787	110.635	1	1.32077	FALSE	0.0469944	1.32795
GO_Biological_Process_2023	Negative Regulation Of Protein Modification Process (GO:0031400)	1/78	0.034564	0.0482174	0	0	32.3279	108.782	PTEN	GO_Biological_Process_2023	GO Biological Process	default_database_background	0.034564	0.0482174	108.782	1	1.3168	FALSE	0.0474994	1.32331
GO_Biological_Process_2023	Regulation Of Cyclin-Dependent Protein Serine/Threonine Kinase Activity (GO:0000079)	1/79	0.0350001	0.0483101	0	0	31.9119	106.981	PTEN	GO_Biological_Process_2023	GO Biological Process	default_database_background	0.0350001	0.0483101	106.981	1	1.31596	FALSE	0.0478102	1.32048
GO_Biological_Process_2023	Cellular Response To UV (GO:0034644)	1/79	0.0350001	0.0483101	0	0	31.9119	106.981	TP53	GO_Biological_Process_2023	GO Biological Process	default_database_background	0.0350001	0.0483101	106.981	1	1.31596	FALSE	0.0478102	1.32048
GO_Biological_Process_2023	Positive Regulation Of Catabolic Process (GO:0009896)	1/79	0.0350001	0.0483101	0	0	31.9119	106.981	PTEN	GO_Biological_Process_2023	GO Biological Process	default_database_background	0.0350001	0.0483101	106.981	1	1.31596	FALSE	0.0478102	1.32048
GO_Biological_Process_2023	Negative Regulation Of Protein Serine/Threonine Kinase Activity (GO:0071901)	1/80	0.0354361	0.0487402	0	0	31.5063	105.232	PTEN	GO_Biological_Process_2023	GO Biological Process	default_database_background	0.0354361	0.0487402	105.232	1	1.31211	FALSE	0.0483091	1.31597
GO_Biological_Process_2023	Activation Of Protein Kinase Activity (GO:0032147)	1/81	0.0358719	0.0491671	0	0	31.1109	103.531	TGFBR2	GO_Biological_Process_2023	GO Biological Process	default_database_background	0.0358719	0.0491671	103.531	1	1.30833	FALSE	0.0487088	1.31239
GO_Biological_Process_2023	Epigenetic Regulation Of Gene Expression (GO:0040029)	1/83	0.036743	0.0500113	0	0	30.3491	100.268	TP53	GO_Biological_Process_2023	GO Biological Process	default_database_background	0.036743	0.0500113	100.268	1	1.30093	FALSE	0.049694	1.3037
GO_Biological_Process_2023	Positive Regulation Of Ubiquitin-Dependent Protein Catabolic Process (GO:2000060)	1/83	0.036743	0.0500113	0	0	30.3491	100.268	PTEN	GO_Biological_Process_2023	GO Biological Process	default_database_background	0.036743	0.0500113	100.268	1	1.30093	FALSE	0.049694	1.3037
GO_Biological_Process_2023	mRNA Metabolic Process (GO:0016071)	1/85	0.0376133	0.0508429	0	0	29.6235	97.1769	TP53	GO_Biological_Process_2023	GO Biological Process	default_database_background	0.0376133	0.0508429	97.1769	1	1.29377	FALSE	0.0504713	1.29696
GO_Biological_Process_2023	Negative Regulation Of Cell Cycle (GO:0045786)	1/85	0.0376133	0.0508429	0	0	29.6235	97.1769	PTEN	GO_Biological_Process_2023	GO Biological Process	default_database_background	0.0376133	0.0508429	97.1769	1	1.29377	FALSE	0.0504713	1.29696
GO_Biological_Process_2023	Regulation Of Apoptotic Process (GO:0042981)	2/705	0.0378951	0.0510477	0	0	7.83906	25.6567	BRAF;TP53	GO_Biological_Process_2023	GO Biological Process	default_database_background	0.0378951	0.0510477	25.6567	2	1.29202	TRUE	0.0507497	1.29457
GO_Biological_Process_2023	Regulation Of Type II Interferon Production (GO:0032649)	1/87	0.038483	0.0516621	0	0	28.9317	94.2461	CD274	GO_Biological_Process_2023	GO Biological Process	default_database_background	0.038483	0.0516621	94.2461	1	1.28683	FALSE	0.0512357	1.29043
GO_Biological_Process_2023	Negative Regulation Of Neuron Death (GO:1901215)	1/88	0.0389176	0.0520672	0	0	28.5977	92.837	MSH2	GO_Biological_Process_2023	GO Biological Process	default_database_background	0.0389176	0.0520672	92.837	1	1.28344	FALSE	0.051613	1.28724
GO_Biological_Process_2023	Positive Regulation Of Peptidyl-Serine Phosphorylation (GO:0033138)	1/89	0.039352	0.0524693	0	0	28.2713	91.4636	BRAF	GO_Biological_Process_2023	GO Biological Process	default_database_background	0.039352	0.0524693	91.4636	1	1.28009	FALSE	0.0518869	1.28494
GO_Biological_Process_2023	Regulation Of Peptidyl-Tyrosine Phosphorylation (GO:0050730)	1/90	0.0397862	0.0526898	0	0	27.9522	90.1246	TP53	GO_Biological_Process_2023	GO Biological Process	default_database_background	0.0397862	0.0526898	90.1246	1	1.27827	FALSE	0.0522576	1.28185
GO_Biological_Process_2023	Regulation Of Phosphatidylinositol 3-Kinase Signaling (GO:0014066)	1/90	0.0397862	0.0526898	0	0	27.9522	90.1246	PTEN	GO_Biological_Process_2023	GO Biological Process	default_database_background	0.0397862	0.0526898	90.1246	1	1.27827	FALSE	0.0522576	1.28185
GO_Biological_Process_2023	Lymphocyte Differentiation (GO:0030098)	1/91	0.0402203	0.0530853	0	0	27.6403	88.8188	MSH2	GO_Biological_Process_2023	GO Biological Process	default_database_background	0.0402203	0.0530853	88.8188	1	1.27503	TRUE	0.0526253	1.27881
GO_Biological_Process_2023	B Cell Activation (GO:0042113)	1/92	0.0406541	0.0534779	0	0	27.3352	87.5451	MSH2	GO_Biological_Process_2023	GO Biological Process	default_database_background	0.0406541	0.0534779	87.5451	1	1.27183	FALSE	0.0528891	1.27663
GO_Biological_Process_2023	Positive Regulation Of Transmembrane Receptor Protein Serine/Threonine Kinase Signaling Pathway (GO:0090100)	1/95	0.0419547	0.0548208	0	0	26.4588	83.9051	TGFBR2	GO_Biological_Process_2023	GO Biological Process	default_database_background	0.0419547	0.0548208	83.9051	1	1.26105	FALSE	0.0540662	1.26707
GO_Biological_Process_2023	Cell Junction Assembly (GO:0034329)	1/95	0.0419547	0.0548208	0	0	26.4588	83.9051	PTEN	GO_Biological_Process_2023	GO Biological Process	default_database_background	0.0419547	0.0548208	83.9051	1	1.26105	FALSE	0.0540662	1.26707
GO_Biological_Process_2023	Cellular Response To Transforming Growth Factor Beta Stimulus (GO:0071560)	1/96	0.0423879	0.0552028	0	0	26.1789	82.7488	TGFBR2	GO_Biological_Process_2023	GO Biological Process	default_database_background	0.0423879	0.0552028	82.7488	1	1.25804	FALSE	0.0545215	1.26343
GO_Biological_Process_2023	Positive Regulation Of Protein-Containing Complex Assembly (GO:0031334)	1/98	0.0432537	0.0559586	0	0	25.6366	80.5162	TP53	GO_Biological_Process_2023	GO Biological Process	default_database_background	0.0432537	0.0559586	80.5162	1	1.25213	FALSE	0.0552192	1.25791
GO_Biological_Process_2023	Phosphatidylinositol Biosynthetic Process (GO:0006661)	1/98	0.0432537	0.0559586	0	0	25.6366	80.5162	PTEN	GO_Biological_Process_2023	GO Biological Process	default_database_background	0.0432537	0.0559586	80.5162	1	1.25213	FALSE	0.0552192	1.25791
GO_Biological_Process_2023	Intrinsic Apoptotic Signaling Pathway (GO:0097193)	1/105	0.0462786	0.0592851	0	0	23.9026	73.4546	TP53	GO_Biological_Process_2023	GO Biological Process	default_database_background	0.0462786	0.0592851	73.4546	1	1.22705	TRUE	0.0579969	1.2366
GO_Biological_Process_2023	Regulation Of Neuron Apoptotic Process (GO:0043523)	1/105	0.0462786	0.0592851	0	0	23.9026	73.4546	MSH2	GO_Biological_Process_2023	GO Biological Process	default_database_background	0.0462786	0.0592851	73.4546	1	1.22705	TRUE	0.0579969	1.2366
GO_Biological_Process_2023	Negative Regulation Of MAPK Cascade (GO:0043409)	1/105	0.0462786	0.0592851	0	0	23.9026	73.4546	PTEN	GO_Biological_Process_2023	GO Biological Process	default_database_background	0.0462786	0.0592851	73.4546	1	1.22705	TRUE	0.0579969	1.2366
GO_Biological_Process_2023	Regulation Of G1/S Transition Of Mitotic Cell Cycle (GO:2000045)	1/106	0.0467101	0.0594492	0	0	23.6738	72.5317	PTEN	GO_Biological_Process_2023	GO Biological Process	default_database_background	0.0467101	0.0594492	72.5317	1	1.22585	FALSE	0.0582171	1.23495
GO_Biological_Process_2023	Response To Calcium Ion (GO:0051592)	1/106	0.0467101	0.0594492	0	0	23.6738	72.5317	BRAF	GO_Biological_Process_2023	GO Biological Process	default_database_background	0.0467101	0.0594492	72.5317	1	1.22585	FALSE	0.0582171	1.23495
GO_Biological_Process_2023	Positive Regulation Of T Cell Activation (GO:0050870)	1/107	0.0471413	0.0598039	0	0	23.4493	71.6283	CD274	GO_Biological_Process_2023	GO Biological Process	default_database_background	0.0471413	0.0598039	71.6283	1	1.22327	TRUE	0.058541	1.23254
GO_Biological_Process_2023	Glycerophospholipid Biosynthetic Process (GO:0046474)	1/108	0.0475724	0.0601561	0	0	23.229	70.7439	PTEN	GO_Biological_Process_2023	GO Biological Process	default_database_background	0.0475724	0.0601561	70.7439	1	1.22072	FALSE	0.0587558	1.23095
GO_Biological_Process_2023	Cellular Response To Salt (GO:1902075)	1/109	0.0480034	0.0603119	0	0	23.0127	69.8778	BRAF	GO_Biological_Process_2023	GO Biological Process	default_database_background	0.0480034	0.0603119	69.8778	1	1.2196	FALSE	0.0590744	1.2286
GO_Biological_Process_2023	Regulation Of Wnt Signaling Pathway (GO:0030111)	1/109	0.0480034	0.0603119	0	0	23.0127	69.8778	RNF43	GO_Biological_Process_2023	GO Biological Process	default_database_background	0.0480034	0.0603119	69.8778	1	1.2196	TRUE	0.0590744	1.2286
GO_Biological_Process_2023	Response To Endoplasmic Reticulum Stress (GO:0034976)	1/114	0.0501554	0.0628144	0	0	21.9889	65.8048	TP53	GO_Biological_Process_2023	GO Biological Process	default_database_background	0.0501554	0.0628144	65.8048	1	1.20194	FALSE	0.0615011	1.21112
GO_Biological_Process_2023	Cellular Response To Molecule Of Bacterial Origin (GO:0071219)	1/117	0.0514445	0.0640198	0	0	21.417	63.5497	CD274	GO_Biological_Process_2023	GO Biological Process	default_database_background	0.0514445	0.0640198	63.5497	1	1.19369	FALSE	0.0627439	1.20243
GO_Biological_Process_2023	Cellular Response To Oxidative Stress (GO:0034599)	1/117	0.0514445	0.0640198	0	0	21.417	63.5497	TP53	GO_Biological_Process_2023	GO Biological Process	default_database_background	0.0514445	0.0640198	63.5497	1	1.19369	FALSE	0.0627439	1.20243
GO_Biological_Process_2023	Cellular Response To Tumor Necrosis Factor (GO:0071356)	1/119	0.052303	0.0648822	0	0	21.0519	62.1179	TP53	GO_Biological_Process_2023	GO Biological Process	default_database_background	0.052303	0.0648822	62.1179	1	1.18787	FALSE	0.0633386	1.19833
GO_Biological_Process_2023	Modulation Of Chemical Synaptic Transmission (GO:0050804)	1/123	0.054018	0.0666968	0	0	20.3576	59.4123	PTEN	GO_Biological_Process_2023	GO Biological Process	default_database_background	0.054018	0.0666968	59.4123	1	1.17589	FALSE	0.0649548	1.18739
GO_Biological_Process_2023	Negative Regulation Of Growth (GO:0045926)	1/124	0.0544464	0.0666968	0	0	20.1911	58.7669	TP53	GO_Biological_Process_2023	GO Biological Process	default_database_background	0.0544464	0.0666968	58.7669	1	1.17589	FALSE	0.065012	1.18701
GO_Biological_Process_2023	Protein Dephosphorylation (GO:0006470)	1/124	0.0544464	0.0666968	0	0	20.1911	58.7669	PTEN	GO_Biological_Process_2023	GO Biological Process	default_database_background	0.0544464	0.0666968	58.7669	1	1.17589	FALSE	0.065012	1.18701
GO_Biological_Process_2023	Cellular Response To Lipopolysaccharide (GO:0071222)	1/124	0.0544464	0.0666968	0	0	20.1911	58.7669	CD274	GO_Biological_Process_2023	GO Biological Process	default_database_background	0.0544464	0.0666968	58.7669	1	1.17589	FALSE	0.065012	1.18701
GO_Biological_Process_2023	Response To Cytokine (GO:0034097)	1/125	0.0548745	0.0668038	0	0	20.0272	58.1331	CD274	GO_Biological_Process_2023	GO Biological Process	default_database_background	0.0548745	0.0668038	58.1331	1	1.1752	FALSE	0.0652949	1.18512
GO_Biological_Process_2023	Negative Regulation Of Cell Growth (GO:0030308)	1/125	0.0548745	0.0668038	0	0	20.0272	58.1331	TP53	GO_Biological_Process_2023	GO Biological Process	default_database_background	0.0548745	0.0668038	58.1331	1	1.1752	FALSE	0.0652949	1.18512
GO_Biological_Process_2023	Protein-Containing Complex Organization (GO:0043933)	1/126	0.0553025	0.0669092	0	0	19.866	57.5108	TP53	GO_Biological_Process_2023	GO Biological Process	default_database_background	0.0553025	0.0669092	57.5108	1	1.17451	FALSE	0.0655757	1.18326
GO_Biological_Process_2023	Cellular Response To Starvation (GO:0009267)	1/126	0.0553025	0.0669092	0	0	19.866	57.5108	TP53	GO_Biological_Process_2023	GO Biological Process	default_database_background	0.0553025	0.0669092	57.5108	1	1.17451	FALSE	0.0655757	1.18326
GO_Biological_Process_2023	Transmembrane Receptor Protein Serine/Threonine Kinase Signaling Pathway (GO:0007178)	1/130	0.0570127	0.0685552	0	0	19.2461	55.1302	TGFBR2	GO_Biological_Process_2023	GO Biological Process	default_database_background	0.0570127	0.0685552	55.1302	1	1.16396	FALSE	0.0672533	1.17229
GO_Biological_Process_2023	Positive Regulation Of Peptidyl-Tyrosine Phosphorylation (GO:0050731)	1/130	0.0570127	0.0685552	0	0	19.2461	55.1302	TP53	GO_Biological_Process_2023	GO Biological Process	default_database_background	0.0570127	0.0685552	55.1302	1	1.16396	FALSE	0.0672533	1.17229
GO_Biological_Process_2023	Synapse Organization (GO:0050808)	1/131	0.0574398	0.0688575	0	0	19.0971	54.5608	PTEN	GO_Biological_Process_2023	GO Biological Process	default_database_background	0.0574398	0.0688575	54.5608	1	1.16205	FALSE	0.0676403	1.16979
GO_Biological_Process_2023	Negative Regulation Of Cell Motility (GO:2000146)	1/133	0.0582935	0.0696679	0	0	18.8059	53.4512	PTEN	GO_Biological_Process_2023	GO Biological Process	default_database_background	0.0582935	0.0696679	53.4512	1	1.15697	FALSE	0.0684098	1.16488
GO_Biological_Process_2023	Cellular Response To Metal Ion (GO:0071248)	1/135	0.0591466	0.0704725	0	0	18.5233	52.3791	BRAF	GO_Biological_Process_2023	GO Biological Process	default_database_background	0.0591466	0.0704725	52.3791	1	1.15198	FALSE	0.0692918	1.15932
GO_Biological_Process_2023	Regulation Of Protein Kinase B Signaling (GO:0051896)	1/136	0.0595728	0.0707653	0	0	18.3852	51.8564	PTEN	GO_Biological_Process_2023	GO Biological Process	default_database_background	0.0595728	0.0707653	51.8564	1	1.15018	FALSE	0.0693156	1.15917
GO_Biological_Process_2023	Negative Regulation Of Wnt Signaling Pathway (GO:0030178)	1/140	0.0612762	0.0725688	0	0	17.8525	49.8507	RNF43	GO_Biological_Process_2023	GO Biological Process	default_database_background	0.0612762	0.0725688	49.8507	1	1.13925	TRUE	0.0705761	1.15134
GO_Biological_Process_2023	Positive Regulation Of Protein Kinase Activity (GO:0045860)	1/145	0.0634015	0.0748596	0	0	17.2283	47.5203	TGFBR2	GO_Biological_Process_2023	GO Biological Process	default_database_background	0.0634015	0.0748596	47.5203	1	1.12575	FALSE	0.0725347	1.13945
GO_Biological_Process_2023	Negative Regulation Of Response To External Stimulus (GO:0032102)	1/146	0.063826	0.0749096	0	0	17.1086	47.076	PTEN	GO_Biological_Process_2023	GO Biological Process	default_database_background	0.063826	0.0749096	47.076	1	1.12546	FALSE	0.0727766	1.13801
GO_Biological_Process_2023	Neuron Projection Morphogenesis (GO:0048812)	1/146	0.063826	0.0749096	0	0	17.1086	47.076	PTEN	GO_Biological_Process_2023	GO Biological Process	default_database_background	0.063826	0.0749096	47.076	1	1.12546	FALSE	0.0727766	1.13801
GO_Biological_Process_2023	Dephosphorylation (GO:0016311)	1/147	0.0642504	0.0751825	0	0	16.9906	46.6386	PTEN	GO_Biological_Process_2023	GO Biological Process	default_database_background	0.0642504	0.0751825	46.6386	1	1.12388	FALSE	0.0731384	1.13585
GO_Biological_Process_2023	Negative Regulation Of Protein Phosphorylation (GO:0001933)	1/149	0.0650986	0.0759484	0	0	16.7593	45.7839	PTEN	GO_Biological_Process_2023	GO Biological Process	default_database_background	0.0650986	0.0759484	45.7839	1	1.11948	FALSE	0.0737353	1.13232
GO_Biological_Process_2023	Cellular Response To Growth Factor Stimulus (GO:0071363)	1/155	0.0676392	0.0786783	0	0	16.1015	43.3704	TGFBR2	GO_Biological_Process_2023	GO Biological Process	default_database_background	0.0676392	0.0786783	43.3704	1	1.10415	FALSE	0.0762337	1.11785
GO_Biological_Process_2023	Peptidyl-Serine Phosphorylation (GO:0018105)	1/158	0.0689072	0.0799161	0	0	15.7914	42.2419	TGFBR2	GO_Biological_Process_2023	GO Biological Process	default_database_background	0.0689072	0.0799161	42.2419	1	1.09737	FALSE	0.0775348	1.1105
GO_Biological_Process_2023	Response To Lipopolysaccharide (GO:0032496)	1/159	0.0693296	0.0801687	0	0	15.6907	41.8766	CD274	GO_Biological_Process_2023	GO Biological Process	default_database_background	0.0693296	0.0801687	41.8766	1	1.096	FALSE	0.0778817	1.10856
GO_Biological_Process_2023	Negative Regulation Of Cell Migration (GO:0030336)	1/163	0.0710172	0.0818786	0	0	15.3002	40.4664	PTEN	GO_Biological_Process_2023	GO Biological Process	default_database_background	0.0710172	0.0818786	40.4664	1	1.08683	FALSE	0.0793858	1.10026
GO_Biological_Process_2023	Peptidyl-Serine Modification (GO:0018209)	1/166	0.0722811	0.0830915	0	0	15.0197	39.4596	TGFBR2	GO_Biological_Process_2023	GO Biological Process	default_database_background	0.0722811	0.0830915	39.4596	1	1.08044	FALSE	0.0806667	1.09331
GO_Biological_Process_2023	Cell-Cell Adhesion Via Plasma-Membrane Adhesion Molecules (GO:0098742)	1/172	0.0748044	0.0857407	0	0	14.4883	37.5664	TGFBR2	GO_Biological_Process_2023	GO Biological Process	default_database_background	0.0748044	0.0857407	37.5664	1	1.06681	FALSE	0.0833464	1.07911
GO_Biological_Process_2023	Regulation Of Neuron Projection Development (GO:0010975)	1/174	0.0756441	0.0864504	0	0	14.3194	36.9685	PTEN	GO_Biological_Process_2023	GO Biological Process	default_database_background	0.0756441	0.0864504	36.9685	1	1.06323	FALSE	0.0841448	1.07497
GO_Biological_Process_2023	Negative Regulation Of Cytokine Production (GO:0001818)	1/178	0.0773215	0.0881106	0	0	13.9929	35.8189	CD274	GO_Biological_Process_2023	GO Biological Process	default_database_background	0.0773215	0.0881106	35.8189	1	1.05497	FALSE	0.0858709	1.06615
GO_Biological_Process_2023	Positive Regulation Of ERK1 And ERK2 Cascade (GO:0070374)	1/179	0.0777404	0.0883312	0	0	13.9136	35.5407	BRAF	GO_Biological_Process_2023	GO Biological Process	default_database_background	0.0777404	0.0883312	35.5407	1	1.05389	FALSE	0.086196	1.06451
GO_Biological_Process_2023	Axonogenesis (GO:0007409)	1/188	0.0815032	0.0923389	0	0	13.238	33.1891	PTEN	GO_Biological_Process_2023	GO Biological Process	default_database_background	0.0815032	0.0923389	33.1891	1	1.03462	FALSE	0.0899301	1.0461
GO_Biological_Process_2023	Neuron Projection Development (GO:0031175)	1/192	0.0831712	0.0934187	0	0	12.9581	32.2249	PTEN	GO_Biological_Process_2023	GO Biological Process	default_database_background	0.0831712	0.0934187	32.2249	1	1.02957	FALSE	0.0913279	1.0394
GO_Biological_Process_2023	Protein Localization To Membrane (GO:0072657)	1/192	0.0831712	0.0934187	0	0	12.9581	32.2249	BRAF	GO_Biological_Process_2023	GO Biological Process	default_database_background	0.0831712	0.0934187	32.2249	1	1.02957	FALSE	0.0913279	1.0394
GO_Biological_Process_2023	Modification-Dependent Protein Catabolic Process (GO:0019941)	1/192	0.0831712	0.0934187	0	0	12.9581	32.2249	RNF43	GO_Biological_Process_2023	GO Biological Process	default_database_background	0.0831712	0.0934187	32.2249	1	1.02957	FALSE	0.0913279	1.0394
GO_Biological_Process_2023	Regulation Of Programmed Cell Death (GO:0043067)	1/195	0.0844204	0.0945509	0	0	12.7558	31.5316	TP53	GO_Biological_Process_2023	GO Biological Process	default_database_background	0.0844204	0.0945509	31.5316	1	1.02433	FALSE	0.0925508	1.03362
GO_Biological_Process_2023	DNA-templated Transcription (GO:0006351)	1/199	0.0860837	0.096139	0	0	12.4956	30.6446	TP53	GO_Biological_Process_2023	GO Biological Process	default_database_background	0.0860837	0.096139	30.6446	1	1.0171	FALSE	0.094223	1.02584
GO_Biological_Process_2023	Negative Regulation Of Cell Differentiation (GO:0045596)	1/207	0.0894021	0.0995615	0	0	12.0055	28.9885	PTEN	GO_Biological_Process_2023	GO Biological Process	default_database_background	0.0894021	0.0995615	28.9885	1	1.00191	FALSE	0.0975426	1.01081
GO_Biological_Process_2023	Protein Stabilization (GO:0050821)	1/208	0.0898162	0.0997392	0	0	11.9469	28.7918	PTEN	GO_Biological_Process_2023	GO Biological Process	default_database_background	0.0898162	0.0997392	28.7918	1	1.00113	FALSE	0.097838	1.00949
GO_Biological_Process_2023	Positive Regulation Of Protein Modification Process (GO:0031401)	1/225	0.0968295	0.107224	0	0	11.0307	25.7545	KRAS	GO_Biological_Process_2023	GO Biological Process	default_database_background	0.0968295	0.107224	25.7545	1	0.969709	FALSE	0.104809	0.979601
GO_Biological_Process_2023	Regulation Of Cell Growth (GO:0001558)	1/227	0.0976515	0.107676	0	0	10.932	25.4316	TP53	GO_Biological_Process_2023	GO Biological Process	default_database_background	0.0976515	0.107676	25.4316	1	0.967881	FALSE	0.105532	0.976618
GO_Biological_Process_2023	Apoptotic Process (GO:0006915)	1/228	0.0980622	0.107676	0	0	10.8833	25.2726	TGFBR2	GO_Biological_Process_2023	GO Biological Process	default_database_background	0.0980622	0.107676	25.2726	1	0.967881	TRUE	0.105641	0.976167
GO_Biological_Process_2023	Cellular Response To Lipid (GO:0071396)	1/228	0.0980622	0.107676	0	0	10.8833	25.2726	CD274	GO_Biological_Process_2023	GO Biological Process	default_database_background	0.0980622	0.107676	25.2726	1	0.967881	FALSE	0.105641	0.976167
GO_Biological_Process_2023	Negative Regulation Of Intracellular Signal Transduction (GO:1902532)	1/231	0.0992934	0.108119	0	0	10.7397	24.8052	PTEN	GO_Biological_Process_2023	GO Biological Process	default_database_background	0.0992934	0.108119	24.8052	1	0.966096	FALSE	0.106464	0.972799
GO_Biological_Process_2023	Negative Regulation Of Multicellular Organismal Process (GO:0051241)	1/231	0.0992934	0.108119	0	0	10.7397	24.8052	PTEN	GO_Biological_Process_2023	GO Biological Process	default_database_background	0.0992934	0.108119	24.8052	1	0.966096	FALSE	0.106464	0.972799
GO_Biological_Process_2023	Positive Regulation Of Phosphorylation (GO:0042327)	1/231	0.0992934	0.108119	0	0	10.7397	24.8052	KRAS	GO_Biological_Process_2023	GO Biological Process	default_database_background	0.0992934	0.108119	24.8052	1	0.966096	FALSE	0.106464	0.972799
GO_Biological_Process_2023	Positive Regulation Of Programmed Cell Death (GO:0043068)	1/245	0.105019	0.114037	0	0	10.1163	22.7982	TP53	GO_Biological_Process_2023	GO Biological Process	default_database_background	0.105019	0.114037	22.7982	1	0.942953	FALSE	0.1119	0.951169
GO_Biological_Process_2023	Positive Regulation Of DNA-binding Transcription Factor Activity (GO:0051091)	1/246	0.105427	0.114164	0	0	10.0745	22.665	PTEN	GO_Biological_Process_2023	GO Biological Process	default_database_background	0.105427	0.114164	22.665	1	0.942472	FALSE	0.111985	0.950839
GO_Biological_Process_2023	Cytokine-Mediated Signaling Pathway (GO:0019221)	1/257	0.109901	0.118681	0	0	9.63623	21.2785	TP53	GO_Biological_Process_2023	GO Biological Process	default_database_background	0.109901	0.118681	21.2785	1	0.925619	FALSE	0.115837	0.936153
GO_Biological_Process_2023	Cellular Component Assembly (GO:0022607)	1/260	0.111118	0.119665	0	0	9.52317	20.924	TP53	GO_Biological_Process_2023	GO Biological Process	default_database_background	0.111118	0.119665	20.924	1	0.922032	FALSE	0.116939	0.932041
GO_Biological_Process_2023	Positive Regulation Of Signal Transduction (GO:0009967)	1/266	0.113547	0.121946	0	0	9.30472	20.2428	PTEN	GO_Biological_Process_2023	GO Biological Process	default_database_background	0.113547	0.121946	20.2428	1	0.913832	FALSE	0.119312	0.923317
GO_Biological_Process_2023	Negative Regulation Of Signal Transduction (GO:0009968)	1/267	0.113951	0.122046	0	0	9.26927	20.1327	RNF43	GO_Biological_Process_2023	GO Biological Process	default_database_background	0.113951	0.122046	20.1327	1	0.913476	FALSE	0.119552	0.922442
GO_Biological_Process_2023	Positive Regulation Of Apoptotic Process (GO:0043065)	1/270	0.115163	0.123008	0	0	9.1645	19.8082	TP53	GO_Biological_Process_2023	GO Biological Process	default_database_background	0.115163	0.123008	19.8082	1	0.910067	TRUE	0.120639	0.918514
GO_Biological_Process_2023	Chemical Synaptic Transmission (GO:0007268)	1/273	0.116373	0.123963	0	0	9.06204	19.492	PTEN	GO_Biological_Process_2023	GO Biological Process	default_database_background	0.116373	0.123963	19.492	1	0.906708	FALSE	0.12172	0.914639
GO_Biological_Process_2023	Positive Regulation Of Cell Differentiation (GO:0045597)	1/283	0.120397	0.127902	0	0	8.73626	18.4943	TGFBR2	GO_Biological_Process_2023	GO Biological Process	default_database_background	0.120397	0.127902	18.4943	1	0.893123	FALSE	0.125736	0.90054
GO_Biological_Process_2023	DNA Metabolic Process (GO:0006259)	1/288	0.122403	0.129681	0	0	8.58188	18.0257	MSH2	GO_Biological_Process_2023	GO Biological Process	default_database_background	0.122403	0.129681	18.0257	1	0.887123	FALSE	0.127636	0.894028
GO_Biological_Process_2023	Regulation Of Intracellular Signal Transduction (GO:1902531)	1/297	0.126004	0.133136	0	0	8.31715	17.2285	PTEN	GO_Biological_Process_2023	GO Biological Process	default_database_background	0.126004	0.133136	17.2285	1	0.875705	FALSE	0.13099	0.882762
GO_Biological_Process_2023	Regulation Of Cell Cycle (GO:0051726)	1/298	0.126403	0.133199	0	0	8.28872	17.1434	TP53	GO_Biological_Process_2023	GO Biological Process	default_database_background	0.126403	0.133199	17.1434	1	0.8755	FALSE	0.131205	0.882048
GO_Biological_Process_2023	Positive Regulation Of MAPK Cascade (GO:0043410)	1/310	0.131181	0.137863	0	0	7.96197	16.1722	BRAF	GO_Biological_Process_2023	GO Biological Process	default_database_background	0.131181	0.137863	16.1722	1	0.860552	TRUE	0.135752	0.867253
GO_Biological_Process_2023	Positive Regulation Of Cytokine Production (GO:0001819)	1/320	0.135145	0.141649	0	0	7.70846	15.4278	CD274	GO_Biological_Process_2023	GO Biological Process	default_database_background	0.135145	0.141649	15.4278	1	0.848786	FALSE	0.139432	0.855638
GO_Biological_Process_2023	Protein-Containing Complex Assembly (GO:0065003)	1/328	0.138305	0.144574	0	0	7.51682	14.8705	TP53	GO_Biological_Process_2023	GO Biological Process	default_database_background	0.138305	0.144574	14.8705	1	0.839909	FALSE	0.142477	0.846257
GO_Biological_Process_2023	Protein Localization (GO:0008104)	1/351	0.147331	0.153601	0	0	7.01464	13.4335	TP53	GO_Biological_Process_2023	GO Biological Process	default_database_background	0.147331	0.153601	13.4335	1	0.813607	FALSE	0.151547	0.819452
GO_Biological_Process_2023	Protein Modification By Small Protein Conjugation (GO:0032446)	1/364	0.152396	0.15846	0	0	6.75895	12.7154	RNF43	GO_Biological_Process_2023	GO Biological Process	default_database_background	0.152396	0.15846	12.7154	1	0.800081	FALSE	0.156286	0.80608
GO_Biological_Process_2023	Ubiquitin-Dependent Protein Catabolic Process (GO:0006511)	1/367	0.153561	0.159249	0	0	6.70253	12.5582	RNF43	GO_Biological_Process_2023	GO Biological Process	default_database_background	0.153561	0.159249	12.5582	1	0.797925	FALSE	0.157245	0.803424
GO_Biological_Process_2023	Positive Regulation Of Multicellular Organismal Process (GO:0051240)	1/387	0.161291	0.166824	0	0	6.34877	11.5836	TGFBR2	GO_Biological_Process_2023	GO Biological Process	default_database_background	0.161291	0.166824	11.5836	1	0.777742	FALSE	0.164667	0.783394
GO_Biological_Process_2023	Nervous System Development (GO:0007399)	1/433	0.178834	0.183903	0	0	5.65943	9.74158	PTEN	GO_Biological_Process_2023	GO Biological Process	default_database_background	0.178834	0.183903	9.74158	1	0.735412	FALSE	0.182145	0.739583
GO_Biological_Process_2023	Protein Ubiquitination (GO:0016567)	1/434	0.179211	0.183903	0	0	5.64607	9.70667	RNF43	GO_Biological_Process_2023	GO Biological Process	default_database_background	0.179211	0.183903	9.70667	1	0.735412	FALSE	0.182145	0.739583
GO_Biological_Process_2023	Regulation Of Cell Migration (GO:0030334)	1/434	0.179211	0.183903	0	0	5.64607	9.70667	PTEN	GO_Biological_Process_2023	GO Biological Process	default_database_background	0.179211	0.183903	9.70667	1	0.735412	FALSE	0.182145	0.739583
GO_Biological_Process_2023	Regulation Of Nucleic Acid-Templated Transcription (GO:1903506)	1/452	0.185984	0.190354	0	0	5.41574	9.1098	TP53	GO_Biological_Process_2023	GO Biological Process	default_database_background	0.185984	0.190354	9.1098	1	0.720438	FALSE	0.188747	0.72412
GO_Biological_Process_2023	Negative Regulation Of Nucleic Acid-Templated Transcription (GO:1903507)	1/456	0.187482	0.191388	0	0	5.36703	8.98481	TP53	GO_Biological_Process_2023	GO Biological Process	default_database_background	0.187482	0.191388	8.98481	1	0.718086	FALSE	0.189985	0.72128
GO_Biological_Process_2023	Positive Regulation Of Intracellular Signal Transduction (GO:1902533)	1/525	0.212943	0.216814	0	0	4.64385	7.18279	TP53	GO_Biological_Process_2023	GO Biological Process	default_database_background	0.212943	0.216814	7.18279	1	0.663912	FALSE	0.215148	0.667263
GO_Biological_Process_2023	Positive Regulation Of Nucleic Acid-Templated Transcription (GO:1903508)	1/557	0.224508	0.227998	0	0	4.36938	6.52717	TP53	GO_Biological_Process_2023	GO Biological Process	default_database_background	0.224508	0.227998	6.52717	1	0.64207	FALSE	0.226498	0.644936
GO_Biological_Process_2023	Negative Regulation Of Transcription By RNA Polymerase II (GO:0000122)	1/763	0.295412	0.299228	0	0	3.15436	3.84638	TP53	GO_Biological_Process_2023	GO Biological Process	default_database_background	0.295412	0.299228	3.84638	1	0.523997	FALSE	0.29759	0.526381
GO_Biological_Process_2023	Positive Regulation Of Transcription By RNA Polymerase II (GO:0045944)	1/938	0.351055	0.354674	0	0	2.54189	2.66088	TP53	GO_Biological_Process_2023	GO Biological Process	default_database_background	0.351055	0.354674	2.66088	1	0.450171	FALSE	0.353123	0.452074
GO_Biological_Process_2023	Negative Regulation Of DNA-templated Transcription (GO:0045892)	1/1025	0.377235	0.380144	0	0	2.31531	2.25716	TP53	GO_Biological_Process_2023	GO Biological Process	default_database_background	0.377235	0.380144	2.25716	1	0.420052	FALSE	0.378899	0.421476
GO_Biological_Process_2023	Positive Regulation Of DNA-templated Transcription (GO:0045893)	1/1243	0.438759	0.441009	0	0	1.88698	1.5545	TP53	GO_Biological_Process_2023	GO Biological Process	default_database_background	0.438759	0.441009	1.5545	1	0.355552	FALSE	0.440048	0.3565
GO_Biological_Process_2023	Regulation Of DNA-templated Transcription (GO:0006355)	1/1922	0.597282	0.59881	0	0	1.17582	0.605978	TP53	GO_Biological_Process_2023	GO Biological Process	default_database_background	0.597282	0.59881	0.605978	1	0.222711	FALSE	0.598158	0.223184
GO_Biological_Process_2023	Regulation Of Transcription By RNA Polymerase II (GO:0006357)	1/2028	0.618047	0.618047	0	0	1.10779	0.533061	TP53	GO_Biological_Process_2023	GO Biological Process	default_database_background	0.618047	0.618047	0.533061	1	0.208979	FALSE	0.618047	0.208979
KEGG_2021_Human	Colorectal cancer	6/86	4.39901e-13	5.01487e-11	0	0	497.775	14162.8	MSH2;BRAF;KRAS;MLH1;TP53;TGFBR2	KEGG_2021_Human	KEGG Pathway	default_database_background	4.39901e-13	5.01487e-11	14162.8	6	10.2997	TRUE	1.50226e-10	9.82325
KEGG_2021_Human	Endometrial cancer	5/58	2.14644e-11	1.22347e-09	0	0	470.236	11551.2	PTEN;BRAF;KRAS;MLH1;TP53	KEGG_2021_Human	KEGG Pathway	default_database_background	2.14644e-11	1.22347e-09	11551.2	5	8.91241	TRUE	4.88673e-09	8.31098
KEGG_2021_Human	Pathways in cancer	7/531	3.07409e-10	1.16815e-08	0	0	130.028	2847.98	MSH2;PTEN;BRAF;KRAS;MLH1;TP53;TGFBR2	KEGG_2021_Human	KEGG Pathway	default_database_background	3.07409e-10	1.16815e-08	2847.98	7	7.9325	TRUE	4.19921e-08	7.37683
KEGG_2021_Human	Gastric cancer	5/149	2.63869e-09	7.52026e-08	0	0	172.283	3403.1	BRAF;KRAS;MLH1;TP53;TGFBR2	KEGG_2021_Human	KEGG Pathway	default_database_background	2.63869e-09	7.52026e-08	3403.1	5	7.12377	TRUE	3.0037e-07	6.52234
KEGG_2021_Human	Hepatocellular carcinoma	5/168	4.83041e-09	1.10133e-07	0	0	152.055	2911.6	PTEN;BRAF;KRAS;TP53;TGFBR2	KEGG_2021_Human	KEGG Pathway	default_database_background	4.83041e-09	1.10133e-07	2911.6	5	6.95808	FALSE	4.7131e-07	6.32669
KEGG_2021_Human	Melanoma	4/72	1.9184e-08	3.02793e-07	0	0	234.388	4164.89	PTEN;BRAF;KRAS;TP53	KEGG_2021_Human	KEGG Pathway	default_database_background	1.9184e-08	3.02793e-07	4164.89	4	6.51885	FALSE	1.16621e-06	5.93322
KEGG_2021_Human	Glioma	4/75	2.26511e-08	3.02793e-07	0	0	224.451	3951.02	PTEN;BRAF;KRAS;TP53	KEGG_2021_Human	KEGG Pathway	default_database_background	2.26511e-08	3.02793e-07	3951.02	4	6.51885	FALSE	1.16621e-06	5.93322
KEGG_2021_Human	Chronic myeloid leukemia	4/76	2.39047e-08	3.02793e-07	0	0	221.322	3884.03	BRAF;KRAS;TP53;TGFBR2	KEGG_2021_Human	KEGG Pathway	default_database_background	2.39047e-08	3.02793e-07	3884.03	4	6.51885	FALSE	1.16621e-06	5.93322
KEGG_2021_Human	Pancreatic cancer	4/76	2.39047e-08	3.02793e-07	0	0	221.322	3884.03	BRAF;KRAS;TP53;TGFBR2	KEGG_2021_Human	KEGG Pathway	default_database_background	2.39047e-08	3.02793e-07	3884.03	4	6.51885	TRUE	1.16621e-06	5.93322
KEGG_2021_Human	Prostate cancer	4/97	6.42874e-08	7.32876e-07	0	0	171.166	2834.49	PTEN;BRAF;KRAS;TP53	KEGG_2021_Human	KEGG Pathway	default_database_background	6.42874e-08	7.32876e-07	2834.49	4	6.13497	TRUE	2.58284e-06	5.5879
KEGG_2021_Human	FoxO signaling pathway	4/131	2.15918e-07	2.23769e-06	0	0	125.128	1920.5	PTEN;BRAF;KRAS;TGFBR2	KEGG_2021_Human	KEGG Pathway	default_database_background	2.15918e-07	2.23769e-06	1920.5	4	5.6502	FALSE	8.19288e-06	5.08656
KEGG_2021_Human	Breast cancer	4/147	3.4299e-07	3.2584e-06	0	0	111.038	1652.86	PTEN;BRAF;KRAS;TP53	KEGG_2021_Human	KEGG Pathway	default_database_background	3.4299e-07	3.2584e-06	1652.86	4	5.487	TRUE	1.23296e-05	4.90905
KEGG_2021_Human	Cellular senescence	4/156	4.35276e-07	3.81704e-06	0	0	104.416	1529.41	PTEN;KRAS;TP53;TGFBR2	KEGG_2021_Human	KEGG Pathway	default_database_background	4.35276e-07	3.81704e-06	1529.41	4	5.41827	FALSE	1.41568e-05	4.84903
KEGG_2021_Human	Thyroid cancer	3/37	4.85801e-07	3.84809e-06	0	0	293.485	4266.53	BRAF;KRAS;TP53	KEGG_2021_Human	KEGG Pathway	default_database_background	4.85801e-07	3.84809e-06	4266.53	3	5.41476	TRUE	1.50067e-05	4.82371
KEGG_2021_Human	Hepatitis B	4/162	5.06327e-07	3.84809e-06	0	0	100.42	1455.7	BRAF;KRAS;TP53;TGFBR2	KEGG_2021_Human	KEGG Pathway	default_database_background	5.06327e-07	3.84809e-06	1455.7	4	5.41476	FALSE	1.50067e-05	4.82371
KEGG_2021_Human	Bladder cancer	3/41	6.65894e-07	4.74449e-06	0	0	262.539	3733.87	BRAF;KRAS;TP53	KEGG_2021_Human	KEGG Pathway	default_database_background	6.65894e-07	4.74449e-06	3733.87	3	5.32381	TRUE	1.74925e-05	4.75715
KEGG_2021_Human	Human T-cell leukemia virus 1 infection	4/219	1.68815e-06	1.13205e-05	0	0	73.5851	978.084	PTEN;KRAS;TP53;TGFBR2	KEGG_2021_Human	KEGG Pathway	default_database_background	1.68815e-06	1.13205e-05	978.084	4	4.94613	FALSE	4.11788e-05	4.38533
KEGG_2021_Human	Central carbon metabolism in cancer	3/70	3.39722e-06	2.15157e-05	0	0	148.687	1872.34	PTEN;KRAS;TP53	KEGG_2021_Human	KEGG Pathway	default_database_background	3.39722e-06	2.15157e-05	1872.34	3	4.66724	TRUE	7.48484e-05	4.12582
KEGG_2021_Human	Non-small cell lung cancer	3/72	3.69965e-06	2.21979e-05	0	0	144.362	1805.58	BRAF;KRAS;TP53	KEGG_2021_Human	KEGG Pathway	default_database_background	3.69965e-06	2.21979e-05	1805.58	3	4.65369	TRUE	7.65716e-05	4.11593
KEGG_2021_Human	MAPK signaling pathway	4/294	5.43904e-06	3.10025e-05	0	0	54.3476	658.796	BRAF;KRAS;TP53;TGFBR2	KEGG_2021_Human	KEGG Pathway	default_database_background	5.43904e-06	3.10025e-05	658.796	4	4.5086	TRUE	0.000103191	3.98636
KEGG_2021_Human	PD-L1 expression and PD-1 checkpoint pathway in cancer	3/89	7.01782e-06	3.80967e-05	0	0	115.727	1373.34	CD274;PTEN;KRAS	KEGG_2021_Human	KEGG Pathway	default_database_background	7.01782e-06	3.80967e-05	1373.34	3	4.41911	TRUE	0.000122902	3.91044
KEGG_2021_Human	Sphingolipid signaling pathway	3/119	1.6807e-05	8.33042e-05	0	0	85.6681	941.811	PTEN;KRAS;TP53	KEGG_2021_Human	KEGG Pathway	default_database_background	1.6807e-05	8.33042e-05	941.811	3	4.07933	FALSE	0.000239149	3.62133
KEGG_2021_Human	Neurotrophin signaling pathway	3/119	1.6807e-05	8.33042e-05	0	0	85.6681	941.811	BRAF;KRAS;TP53	KEGG_2021_Human	KEGG Pathway	default_database_background	1.6807e-05	8.33042e-05	941.811	3	4.07933	FALSE	0.000239149	3.62133
KEGG_2021_Human	mTOR signaling pathway	3/154	3.63498e-05	0.000172661	0	0	65.6954	671.559	PTEN;BRAF;KRAS	KEGG_2021_Human	KEGG Pathway	default_database_background	3.63498e-05	0.000172661	671.559	3	3.7628	FALSE	0.000451398	3.34544
KEGG_2021_Human	Hepatitis C	3/157	3.85042e-05	0.000175579	0	0	64.4058	654.669	BRAF;KRAS;TP53	KEGG_2021_Human	KEGG Pathway	default_database_background	3.85042e-05	0.000175579	654.669	3	3.75553	FALSE	0.000469613	3.32826
KEGG_2021_Human	Mismatch repair	2/23	4.53174e-05	0.000198699	0	0	271.701	2717.5	MSH2;MLH1	KEGG_2021_Human	KEGG Pathway	default_database_background	4.53174e-05	0.000198699	2717.5	2	3.7018	TRUE	0.000515863	3.28747
KEGG_2021_Human	Proteoglycans in cancer	3/205	8.5177e-05	0.000359636	0	0	48.9827	459.006	BRAF;KRAS;TP53	KEGG_2021_Human	KEGG Pathway	default_database_background	8.5177e-05	0.000359636	459.006	3	3.44414	TRUE	0.000855528	3.06777
KEGG_2021_Human	MicroRNAs in cancer	3/310	0.000289061	0.00117689	0	0	32.0586	261.242	PTEN;KRAS;TP53	KEGG_2021_Human	KEGG Pathway	default_database_background	0.000289061	0.00117689	261.242	3	2.92926	TRUE	0.00240767	2.6184
KEGG_2021_Human	Long-term depression	2/60	0.000314321	0.00123561	0	0	98.1921	791.929	BRAF;KRAS	KEGG_2021_Human	KEGG Pathway	default_database_background	0.000314321	0.00123561	791.929	2	2.90812	FALSE	0.00255573	2.59248
KEGG_2021_Human	Human papillomavirus infection	3/331	0.00035042	0.0013316	0	0	29.9741	238.485	PTEN;KRAS;TP53	KEGG_2021_Human	KEGG Pathway	default_database_background	0.00035042	0.0013316	238.485	3	2.87563	FALSE	0.00281573	2.55041
KEGG_2021_Human	Acute myeloid leukemia	2/67	0.000391995	0.00138977	0	0	87.5868	687.054	BRAF;KRAS	KEGG_2021_Human	KEGG Pathway	default_database_background	0.000391995	0.00138977	687.054	2	2.85706	FALSE	0.00300823	2.52169
KEGG_2021_Human	Long-term potentiation	2/67	0.000391995	0.00138977	0	0	87.5868	687.054	BRAF;KRAS	KEGG_2021_Human	KEGG Pathway	default_database_background	0.000391995	0.00138977	687.054	2	2.85706	FALSE	0.00300823	2.52169
KEGG_2021_Human	Mitophagy	2/68	0.000403779	0.00138977	0	0	86.2554	674.055	KRAS;TP53	KEGG_2021_Human	KEGG Pathway	default_database_background	0.000403779	0.00138977	674.055	2	2.85706	FALSE	0.00303056	2.51848
KEGG_2021_Human	Renal cell carcinoma	2/69	0.000415735	0.00138977	0	0	84.9638	661.482	BRAF;KRAS	KEGG_2021_Human	KEGG Pathway	default_database_background	0.000415735	0.00138977	661.482	2	2.85706	FALSE	0.00308638	2.51055
KEGG_2021_Human	PI3K-Akt signaling pathway	3/354	0.000426683	0.00138977	0	0	27.9772	217.088	PTEN;KRAS;TP53	KEGG_2021_Human	KEGG Pathway	default_database_background	0.000426683	0.00138977	217.088	3	2.85706	TRUE	0.00313359	2.50396
KEGG_2021_Human	p53 signaling pathway	2/73	0.000465274	0.00147337	0	0	80.161	615.066	PTEN;TP53	KEGG_2021_Human	KEGG Pathway	default_database_background	0.000465274	0.00147337	615.066	2	2.83169	FALSE	0.00331023	2.48014
KEGG_2021_Human	ErbB signaling pathway	2/85	0.000630283	0.00194195	0	0	68.5301	505.022	BRAF;KRAS	KEGG_2021_Human	KEGG Pathway	default_database_background	0.000630283	0.00194195	505.022	2	2.71176	FALSE	0.00430483	2.36604
KEGG_2021_Human	Small cell lung cancer	2/92	0.000737831	0.00221349	0	0	63.1778	455.625	PTEN;TP53	KEGG_2021_Human	KEGG Pathway	default_database_background	0.000737831	0.00221349	455.625	2	2.65492	TRUE	0.00494057	2.30622
KEGG_2021_Human	AGE-RAGE signaling pathway in diabetic complications	2/100	0.000870867	0.00248197	0	0	57.9971	408.649	KRAS;TGFBR2	KEGG_2021_Human	KEGG Pathway	default_database_background	0.000870867	0.00248197	408.649	2	2.6052	FALSE	0.0054569	2.26305
KEGG_2021_Human	Progesterone-mediated oocyte maturation	2/100	0.000870867	0.00248197	0	0	57.9971	408.649	BRAF;KRAS	KEGG_2021_Human	KEGG Pathway	default_database_background	0.000870867	0.00248197	408.649	2	2.6052	FALSE	0.0054569	2.26305
KEGG_2021_Human	Longevity regulating pathway	2/102	0.000905807	0.00251858	0	0	56.8314	398.2	KRAS;TP53	KEGG_2021_Human	KEGG Pathway	default_database_background	0.000905807	0.00251858	398.2	2	2.59884	FALSE	0.00557357	2.25387
KEGG_2021_Human	Serotonergic synapse	2/113	0.00110993	0.00301266	0	0	51.1712	348.141	BRAF;KRAS	KEGG_2021_Human	KEGG Pathway	default_database_background	0.00110993	0.00301266	348.141	2	2.52105	FALSE	0.00647933	2.18847
KEGG_2021_Human	Thyroid hormone signaling pathway	2/121	0.00127102	0.00336969	0	0	47.7119	318.14	KRAS;TP53	KEGG_2021_Human	KEGG Pathway	default_database_background	0.00127102	0.00336969	318.14	2	2.47241	FALSE	0.00723425	2.14061
KEGG_2021_Human	Relaxin signaling pathway	2/129	0.0014427	0.0037379	0	0	44.6884	292.318	KRAS;TGFBR2	KEGG_2021_Human	KEGG Pathway	default_database_background	0.0014427	0.0037379	292.318	2	2.42737	FALSE	0.0081435	2.08919
KEGG_2021_Human	Natural killer cell mediated cytotoxicity	2/131	0.00148726	0.00376773	0	0	43.9911	286.418	BRAF;KRAS	KEGG_2021_Human	KEGG Pathway	default_database_background	0.00148726	0.00376773	286.418	2	2.42392	FALSE	0.00831603	2.08008
KEGG_2021_Human	Autophagy	2/137	0.00162489	0.00394122	0	0	42.0233	269.887	PTEN;KRAS	KEGG_2021_Human	KEGG Pathway	default_database_background	0.00162489	0.00394122	269.887	2	2.40437	FALSE	0.00880794	2.05513
KEGG_2021_Human	Insulin signaling pathway	2/137	0.00162489	0.00394122	0	0	42.0233	269.887	BRAF;KRAS	KEGG_2021_Human	KEGG Pathway	default_database_background	0.00162489	0.00394122	269.887	2	2.40437	FALSE	0.00880794	2.05513
KEGG_2021_Human	Apoptosis	2/142	0.00174407	0.00414218	0	0	40.5122	257.315	KRAS;TP53	KEGG_2021_Human	KEGG Pathway	default_database_background	0.00174407	0.00414218	257.315	2	2.38277	FALSE	0.00937955	2.02782
KEGG_2021_Human	Wnt signaling pathway	2/166	0.00237255	0.0055198	0	0	34.5418	208.764	RNF43;TP53	KEGG_2021_Human	KEGG Pathway	default_database_background	0.00237255	0.0055198	208.764	2	2.25808	TRUE	0.0114925	1.93958
KEGG_2021_Human	Alcoholism	2/186	0.00296673	0.00676414	0	0	30.7562	179.01	BRAF;KRAS	KEGG_2021_Human	KEGG Pathway	default_database_background	0.00296673	0.00676414	179.01	2	2.16979	FALSE	0.0130694	1.88374
KEGG_2021_Human	Transcriptional misregulation in cancer	2/192	0.00315732	0.00686073	0	0	29.7759	171.451	TP53;TGFBR2	KEGG_2021_Human	KEGG Pathway	default_database_background	0.00315732	0.00686073	171.451	2	2.16363	TRUE	0.0130694	1.88374
KEGG_2021_Human	Chemokine signaling pathway	2/192	0.00315732	0.00686073	0	0	29.7759	171.451	BRAF;KRAS	KEGG_2021_Human	KEGG Pathway	default_database_background	0.00315732	0.00686073	171.451	2	2.16363	FALSE	0.0130694	1.88374
KEGG_2021_Human	Kaposi sarcoma-associated herpesvirus infection	2/193	0.00318964	0.00686073	0	0	29.6185	170.243	KRAS;TP53	KEGG_2021_Human	KEGG Pathway	default_database_background	0.00318964	0.00686073	170.243	2	2.16363	FALSE	0.0130893	1.88308
KEGG_2021_Human	Focal adhesion	2/201	0.0034538	0.00716856	0	0	28.4164	161.072	PTEN;BRAF	KEGG_2021_Human	KEGG Pathway	default_database_background	0.0034538	0.00716856	161.072	2	2.14457	FALSE	0.0137169	1.86274
KEGG_2021_Human	Viral carcinogenesis	2/203	0.0035214	0.00716856	0	0	28.1308	158.908	KRAS;TP53	KEGG_2021_Human	KEGG Pathway	default_database_background	0.0035214	0.00716856	158.908	2	2.14457	FALSE	0.0137169	1.86274
KEGG_2021_Human	Diabetic cardiomyopathy	2/203	0.0035214	0.00716856	0	0	28.1308	158.908	PTEN;TGFBR2	KEGG_2021_Human	KEGG Pathway	default_database_background	0.0035214	0.00716856	158.908	2	2.14457	FALSE	0.0137169	1.86274
KEGG_2021_Human	Rap1 signaling pathway	2/210	0.0037629	0.00752581	0	0	27.1745	151.703	BRAF;KRAS	KEGG_2021_Human	KEGG Pathway	default_database_background	0.0037629	0.00752581	151.703	2	2.12345	FALSE	0.0142522	1.84612
KEGG_2021_Human	Lipid and atherosclerosis	2/215	0.00394005	0.00774424	0	0	26.5298	146.884	KRAS;TP53	KEGG_2021_Human	KEGG Pathway	default_database_background	0.00394005	0.00774424	146.884	2	2.11102	FALSE	0.0142522	1.84612
KEGG_2021_Human	Regulation of actin cytoskeleton	2/218	0.0040482	0.00782194	0	0	26.1574	144.114	BRAF;KRAS	KEGG_2021_Human	KEGG Pathway	default_database_background	0.0040482	0.00782194	144.114	2	2.10669	FALSE	0.0142522	1.84612
KEGG_2021_Human	Human cytomegalovirus infection	2/225	0.00430591	0.00818124	0	0	25.3274	137.977	KRAS;TP53	KEGG_2021_Human	KEGG Pathway	default_database_background	0.00430591	0.00818124	137.977	2	2.08718	FALSE	0.0150817	1.82155
KEGG_2021_Human	Alzheimer disease	2/369	0.0112171	0.0209632	0	0	15.2775	68.6009	BRAF;KRAS	KEGG_2021_Human	KEGG Pathway	default_database_background	0.0112171	0.0209632	68.6009	2	1.67854	FALSE	0.0257091	1.58991
KEGG_2021_Human	Aldosterone-regulated sodium reabsorption	1/37	0.0165305	0.0303947	0	0	69.2882	284.258	KRAS	KEGG_2021_Human	KEGG Pathway	default_database_background	0.0165305	0.0303947	284.258	1	1.5172	FALSE	0.0312751	1.5048
KEGG_2021_Human	Pathways of neurodegeneration	2/475	0.0181427	0.0326021	0	0	11.7898	47.271	BRAF;KRAS	KEGG_2021_Human	KEGG Pathway	default_database_background	0.0181427	0.0326021	47.271	2	1.48675	FALSE	0.0326394	1.48626
KEGG_2021_Human	Ferroptosis	1/41	0.0183029	0.0326021	0	0	62.3469	249.431	TP53	KEGG_2021_Human	KEGG Pathway	default_database_background	0.0183029	0.0326021	249.431	1	1.48675	FALSE	0.0326394	1.48626
KEGG_2021_Human	Fanconi anemia pathway	1/54	0.0240438	0.0421691	0	0	47.0236	175.298	MLH1	KEGG_2021_Human	KEGG Pathway	default_database_background	0.0240438	0.0421691	175.298	1	1.37501	FALSE	0.0373225	1.42803
KEGG_2021_Human	VEGF signaling pathway	1/59	0.0262439	0.0453303	0	0	42.9591	156.385	KRAS	KEGG_2021_Human	KEGG Pathway	default_database_background	0.0262439	0.0453303	156.385	1	1.34361	FALSE	0.0395686	1.40265
KEGG_2021_Human	Basal cell carcinoma	1/63	0.0280008	0.0476431	0	0	40.1794	143.663	TP53	KEGG_2021_Human	KEGG Pathway	default_database_background	0.0280008	0.0476431	143.663	1	1.322	FALSE	0.0416656	1.38022
KEGG_2021_Human	GnRH secretion	1/64	0.0284395	0.047678	0	0	39.5397	140.76	KRAS	KEGG_2021_Human	KEGG Pathway	default_database_background	0.0284395	0.047678	140.76	1	1.32168	FALSE	0.0421349	1.37536
KEGG_2021_Human	Fc epsilon RI signaling pathway	1/68	0.0301929	0.0498839	0	0	37.1716	130.106	KRAS	KEGG_2021_Human	KEGG Pathway	default_database_background	0.0301929	0.0498839	130.106	1	1.30204	FALSE	0.0438761	1.35777
KEGG_2021_Human	Prolactin signaling pathway	1/70	0.0310685	0.0505872	0	0	36.0906	125.291	KRAS	KEGG_2021_Human	KEGG Pathway	default_database_background	0.0310685	0.0505872	125.291	1	1.29596	FALSE	0.044486	1.35178
KEGG_2021_Human	Adherens junction	1/71	0.0315061	0.0505872	0	0	35.5732	122.997	TGFBR2	KEGG_2021_Human	KEGG Pathway	default_database_background	0.0315061	0.0505872	122.997	1	1.29596	FALSE	0.0447373	1.34933
KEGG_2021_Human	Inositol phosphate metabolism	1/73	0.0323806	0.0512693	0	0	34.5816	118.622	PTEN	KEGG_2021_Human	KEGG Pathway	default_database_background	0.0323806	0.0512693	118.622	1	1.29014	FALSE	0.0455061	1.34193
KEGG_2021_Human	B cell receptor signaling pathway	1/81	0.0358719	0.0560191	0	0	31.1109	103.531	KRAS	KEGG_2021_Human	KEGG Pathway	default_database_background	0.0358719	0.0560191	103.531	1	1.25166	FALSE	0.0487088	1.31239
KEGG_2021_Human	Gap junction	1/88	0.0389176	0.0599541	0	0	28.5977	92.837	KRAS	KEGG_2021_Human	KEGG Pathway	default_database_background	0.0389176	0.0599541	92.837	1	1.22218	FALSE	0.051613	1.28724
KEGG_2021_Human	GnRH signaling pathway	1/93	0.0410878	0.062282	0	0	27.0367	86.3023	KRAS	KEGG_2021_Human	KEGG Pathway	default_database_background	0.0410878	0.062282	86.3023	1	1.20564	FALSE	0.0532504	1.27368
KEGG_2021_Human	TGF-beta signaling pathway	1/94	0.0415214	0.062282	0	0	26.7446	85.0893	TGFBR2	KEGG_2021_Human	KEGG Pathway	default_database_background	0.0415214	0.062282	85.0893	1	1.20564	TRUE	0.0537104	1.26994
KEGG_2021_Human	Phosphatidylinositol signaling system	1/97	0.0428209	0.063217	0	0	25.9049	81.6195	PTEN	KEGG_2021_Human	KEGG Pathway	default_database_background	0.0428209	0.063217	81.6195	1	1.19917	FALSE	0.0549749	1.25984
KEGG_2021_Human	Choline metabolism in cancer	1/98	0.0432537	0.063217	0	0	25.6366	80.5162	KRAS	KEGG_2021_Human	KEGG Pathway	default_database_background	0.0432537	0.063217	80.5162	1	1.19917	TRUE	0.0552192	1.25791
KEGG_2021_Human	Melanogenesis	1/101	0.0445512	0.0637386	0	0	24.8637	77.354	KRAS	KEGG_2021_Human	KEGG Pathway	default_database_background	0.0445512	0.0637386	77.354	1	1.1956	FALSE	0.0565584	1.2475
KEGG_2021_Human	Chagas disease	1/102	0.0449833	0.0637386	0	0	24.6163	76.3467	TGFBR2	KEGG_2021_Human	KEGG Pathway	default_database_background	0.0449833	0.0637386	76.3467	1	1.1956	FALSE	0.0568955	1.24492
KEGG_2021_Human	T cell receptor signaling pathway	1/104	0.045847	0.0637386	0	0	24.1359	74.3976	KRAS	KEGG_2021_Human	KEGG Pathway	default_database_background	0.045847	0.0637386	74.3976	1	1.1956	TRUE	0.057774	1.23827
KEGG_2021_Human	C-type lectin receptor signaling pathway	1/104	0.045847	0.0637386	0	0	24.1359	74.3976	KRAS	KEGG_2021_Human	KEGG Pathway	default_database_background	0.045847	0.0637386	74.3976	1	1.1956	FALSE	0.057774	1.23827
KEGG_2021_Human	Parathyroid hormone synthesis, secretion and action	1/106	0.0467101	0.063803	0	0	23.6738	72.5317	BRAF	KEGG_2021_Human	KEGG Pathway	default_database_background	0.0467101	0.063803	72.5317	1	1.19516	FALSE	0.0582171	1.23495
KEGG_2021_Human	Th17 cell differentiation	1/107	0.0471413	0.063803	0	0	23.4493	71.6283	TGFBR2	KEGG_2021_Human	KEGG Pathway	default_database_background	0.0471413	0.063803	71.6283	1	1.19516	FALSE	0.058541	1.23254
KEGG_2021_Human	Insulin resistance	1/108	0.0475724	0.063803	0	0	23.229	70.7439	PTEN	KEGG_2021_Human	KEGG Pathway	default_database_background	0.0475724	0.063803	70.7439	1	1.19516	FALSE	0.0587558	1.23095
KEGG_2021_Human	Cholinergic synapse	1/113	0.0497253	0.0659149	0	0	22.1864	66.5867	KRAS	KEGG_2021_Human	KEGG Pathway	default_database_background	0.0497253	0.0659149	66.5867	1	1.18102	FALSE	0.0610834	1.21408
KEGG_2021_Human	Growth hormone synthesis, secretion and action	1/119	0.052303	0.068535	0	0	21.0519	62.1179	KRAS	KEGG_2021_Human	KEGG Pathway	default_database_background	0.052303	0.068535	62.1179	1	1.16409	FALSE	0.0633386	1.19833
KEGG_2021_Human	Cell cycle	1/124	0.0544464	0.0705328	0	0	20.1911	58.7669	TP53	KEGG_2021_Human	KEGG Pathway	default_database_background	0.0544464	0.0705328	58.7669	1	1.15161	FALSE	0.065012	1.18701
KEGG_2021_Human	Osteoclast differentiation	1/127	0.0557303	0.0713849	0	0	19.7073	56.8996	TGFBR2	KEGG_2021_Human	KEGG Pathway	default_database_background	0.0557303	0.0713849	56.8996	1	1.14639	FALSE	0.0659685	1.18066
KEGG_2021_Human	Vascular smooth muscle contraction	1/133	0.0582935	0.0737975	0	0	18.8059	53.4512	BRAF	KEGG_2021_Human	KEGG Pathway	default_database_background	0.0582935	0.0737975	53.4512	1	1.13196	FALSE	0.0684098	1.16488
KEGG_2021_Human	Apelin signaling pathway	1/137	0.0599989	0.0737975	0	0	18.2491	51.3425	KRAS	KEGG_2021_Human	KEGG Pathway	default_database_background	0.0599989	0.0737975	51.3425	1	1.13196	FALSE	0.0695743	1.15755
KEGG_2021_Human	Estrogen signaling pathway	1/137	0.0599989	0.0737975	0	0	18.2491	51.3425	KRAS	KEGG_2021_Human	KEGG Pathway	default_database_background	0.0599989	0.0737975	51.3425	1	1.13196	FALSE	0.0695743	1.15755
KEGG_2021_Human	Fluid shear stress and atherosclerosis	1/139	0.0608506	0.0737975	0	0	17.9828	50.3398	TP53	KEGG_2021_Human	KEGG Pathway	default_database_background	0.0608506	0.0737975	50.3398	1	1.13196	FALSE	0.0703231	1.1529
KEGG_2021_Human	Measles	1/139	0.0608506	0.0737975	0	0	17.9828	50.3398	TP53	KEGG_2021_Human	KEGG Pathway	default_database_background	0.0608506	0.0737975	50.3398	1	1.13196	FALSE	0.0703231	1.1529
KEGG_2021_Human	Signaling pathways regulating pluripotency of stem cells	1/143	0.0625519	0.0750622	0	0	17.4727	48.4301	KRAS	KEGG_2021_Human	KEGG Pathway	default_database_background	0.0625519	0.0750622	48.4301	1	1.12458	FALSE	0.0718032	1.14386
KEGG_2021_Human	Cell adhesion molecules	1/148	0.0646746	0.0760093	0	0	16.8741	46.2079	CD274	KEGG_2021_Human	KEGG Pathway	default_database_background	0.0646746	0.0760093	46.2079	1	1.11913	FALSE	0.0733767	1.13444
KEGG_2021_Human	Phospholipase D signaling pathway	1/148	0.0646746	0.0760093	0	0	16.8741	46.2079	KRAS	KEGG_2021_Human	KEGG Pathway	default_database_background	0.0646746	0.0760093	46.2079	1	1.11913	FALSE	0.0733767	1.13444
KEGG_2021_Human	Oxytocin signaling pathway	1/154	0.0672162	0.0778876	0	0	16.2075	43.7577	KRAS	KEGG_2021_Human	KEGG Pathway	default_database_background	0.0672162	0.0778876	43.7577	1	1.10853	FALSE	0.0760078	1.11914
KEGG_2021_Human	Cushing syndrome	1/155	0.0676392	0.0778876	0	0	16.1015	43.3704	BRAF	KEGG_2021_Human	KEGG Pathway	default_database_background	0.0676392	0.0778876	43.3704	1	1.10853	FALSE	0.0762337	1.11785
KEGG_2021_Human	Hippo signaling pathway	1/163	0.0710172	0.0809596	0	0	15.3002	40.4664	TGFBR2	KEGG_2021_Human	KEGG Pathway	default_database_background	0.0710172	0.0809596	40.4664	1	1.09173	FALSE	0.0793858	1.10026
KEGG_2021_Human	Axon guidance	1/182	0.0789962	0.0891641	0	0	13.6809	34.7271	KRAS	KEGG_2021_Human	KEGG Pathway	default_database_background	0.0789962	0.0891641	34.7271	1	1.04981	FALSE	0.0874464	1.05826
KEGG_2021_Human	Epstein-Barr virus infection	1/202	0.0873294	0.0976034	0	0	12.3072	30.0058	TP53	KEGG_2021_Human	KEGG Pathway	default_database_background	0.0873294	0.0976034	30.0058	1	1.01054	FALSE	0.0954335	1.0203
KEGG_2021_Human	Human immunodeficiency virus 1 infection	1/212	0.0914707	0.101239	0	0	11.718	28.0264	KRAS	KEGG_2021_Human	KEGG Pathway	default_database_background	0.0914707	0.101239	28.0264	1	0.99465	FALSE	0.0994817	1.00226
KEGG_2021_Human	cAMP signaling pathway	1/216	0.0931226	0.102077	0	0	11.4977	27.2936	BRAF	KEGG_2021_Human	KEGG Pathway	default_database_background	0.0931226	0.102077	27.2936	1	0.991073	FALSE	0.100957	0.995865
KEGG_2021_Human	Thermogenesis	1/232	0.0997034	0.107228	0	0	10.6926	24.6525	KRAS	KEGG_2021_Human	KEGG Pathway	default_database_background	0.0997034	0.107228	24.6525	1	0.969691	FALSE	0.106569	0.97237
KEGG_2021_Human	Ras signaling pathway	1/232	0.0997034	0.107228	0	0	10.6926	24.6525	KRAS	KEGG_2021_Human	KEGG Pathway	default_database_background	0.0997034	0.107228	24.6525	1	0.969691	FALSE	0.106569	0.97237
KEGG_2021_Human	Chemical carcinogenesis	1/239	0.102569	0.109279	0	0	10.3745	23.6249	KRAS	KEGG_2021_Human	KEGG Pathway	default_database_background	0.102569	0.109279	23.6249	1	0.961462	FALSE	0.109461	0.960743
KEGG_2021_Human	Shigellosis	1/246	0.105427	0.111284	0	0	10.0745	22.665	TP53	KEGG_2021_Human	KEGG Pathway	default_database_background	0.105427	0.111284	22.665	1	0.953568	FALSE	0.111985	0.950839
KEGG_2021_Human	Parkinson disease	1/249	0.106649	0.111541	0	0	9.95111	22.2727	TP53	KEGG_2021_Human	KEGG Pathway	default_database_background	0.106649	0.111541	22.2727	1	0.952565	FALSE	0.113108	0.946508
KEGG_2021_Human	Endocytosis	1/252	0.10787	0.111792	0	0	9.83068	21.8913	TGFBR2	KEGG_2021_Human	KEGG Pathway	default_database_background	0.10787	0.111792	21.8913	1	0.951588	FALSE	0.114225	0.94224
KEGG_2021_Human	Cytokine-cytokine receptor interaction	1/295	0.125205	0.128589	0	0	8.37457	17.4007	TGFBR2	KEGG_2021_Human	KEGG Pathway	default_database_background	0.125205	0.128589	17.4007	1	0.890798	FALSE	0.130358	0.884863
KEGG_2021_Human	Huntington disease	1/306	0.129591	0.131905	0	0	8.06803	16.486	TP53	KEGG_2021_Human	KEGG Pathway	default_database_background	0.129591	0.131905	16.486	1	0.879739	FALSE	0.13431	0.871891
KEGG_2021_Human	Amyotrophic lateral sclerosis	1/364	0.152396	0.153745	0	0	6.75895	12.7154	TP53	KEGG_2021_Human	KEGG Pathway	default_database_background	0.152396	0.153745	12.7154	1	0.8132	FALSE	0.156286	0.80608
KEGG_2021_Human	Herpes simplex virus 1 infection	1/498	0.203065	0.203065	0	0	4.90292	7.81636	TP53	KEGG_2021_Human	KEGG Pathway	default_database_background	0.203065	0.203065	7.81636	1	0.692364	FALSE	0.205472	0.687247
WikiPathways_2024_Human	Chromosomal And Microsatellite Instability In Colorectal Cancer WP4216	6/73	1.59539e-13	2.82384e-11	0	0	594.746	17525.1	MSH2;BRAF;KRAS;MLH1;TP53;TGFBR2	WikiPathways_2024_Human	WikiPathways	default_database_background	1.59539e-13	2.82384e-11	17525.1	6	10.5492	TRUE	1.08965e-10	9.96271
WikiPathways_2024_Human	Cancer Pathways WP5434	7/507	2.22444e-10	1.96863e-08	0	0	136.437	3032.5	MSH2;PTEN;BRAF;KRAS;MLH1;TP53;TGFBR2	WikiPathways_2024_Human	WikiPathways	default_database_background	2.22444e-10	1.96863e-08	3032.5	7	7.70584	TRUE	3.79823e-08	7.42042
WikiPathways_2024_Human	Endometrial Cancer WP4155	4/63	1.11274e-08	6.56516e-07	0	0	270.264	4949.58	PTEN;BRAF;KRAS;TP53	WikiPathways_2024_Human	WikiPathways	default_database_background	1.11274e-08	6.56516e-07	4949.58	4	6.18275	TRUE	9.50001e-07	6.02228
WikiPathways_2024_Human	Melanoma WP4685	4/68	1.51981e-08	6.72514e-07	0	0	249.088	4484.1	PTEN;BRAF;KRAS;TP53	WikiPathways_2024_Human	WikiPathways	default_database_background	1.51981e-08	6.72514e-07	4484.1	4	6.1723	FALSE	1.15336e-06	5.93803
WikiPathways_2024_Human	Head And Neck Squamous Cell Carcinoma WP4674	4/73	2.0292e-08	7.18338e-07	0	0	230.98	4091.35	PTEN;KRAS;TP53;TGFBR2	WikiPathways_2024_Human	WikiPathways	default_database_background	2.0292e-08	7.18338e-07	4091.35	4	6.14367	FALSE	1.16621e-06	5.93322
WikiPathways_2024_Human	Glioblastoma Signaling WP2261	4/82	3.25499e-08	9.60221e-07	0	0	204.236	3521.13	PTEN;BRAF;KRAS;TP53	WikiPathways_2024_Human	WikiPathways	default_database_background	3.25499e-08	9.60221e-07	3521.13	4	6.01763	FALSE	1.4821e-06	5.82912
WikiPathways_2024_Human	Pancreatic Adenocarcinoma Pathway WP4263	4/89	4.5375e-08	1.14734e-06	0	0	187.351	3167.78	BRAF;KRAS;TP53;TGFBR2	WikiPathways_2024_Human	WikiPathways	default_database_background	4.5375e-08	1.14734e-06	3167.78	4	5.94031	FALSE	1.93694e-06	5.71288
WikiPathways_2024_Human	Breast Cancer Pathway WP4262	4/154	4.13336e-07	9.14506e-06	0	0	105.819	1555.43	PTEN;BRAF;KRAS;TP53	WikiPathways_2024_Human	WikiPathways	default_database_background	4.13336e-07	9.14506e-06	1555.43	4	5.03881	TRUE	1.41154e-05	4.85031
WikiPathways_2024_Human	Relevant Molecular Pathways And Targeted Agents In TNBC WP5215	3/38	5.27323e-07	1.03707e-05	0	0	285.086	4121.04	PTEN;BRAF;KRAS	WikiPathways_2024_Human	WikiPathways	default_database_background	5.27323e-07	1.03707e-05	4121.04	3	4.98419	FALSE	1.50067e-05	4.82371
WikiPathways_2024_Human	Bladder Cancer WP2828	3/40	6.17308e-07	1.09264e-05	0	0	269.649	3855.41	BRAF;KRAS;TP53	WikiPathways_2024_Human	WikiPathways	default_database_background	6.17308e-07	1.09264e-05	3855.41	3	4.96152	TRUE	1.68649e-05	4.77302
WikiPathways_2024_Human	Integrated Cancer Pathway WP1971	3/44	8.26751e-07	1.33032e-05	0	0	243.293	3407.5	MSH2;PTEN;TP53	WikiPathways_2024_Human	WikiPathways	default_database_background	8.26751e-07	1.33032e-05	3407.5	3	4.87604	TRUE	2.09137e-05	4.67957
WikiPathways_2024_Human	MAPK Signaling WP382	4/246	2.68122e-06	3.9548e-05	0	0	65.286	837.569	BRAF;KRAS;TP53;TGFBR2	WikiPathways_2024_Human	WikiPathways	default_database_background	2.68122e-06	3.9548e-05	837.569	4	4.40288	TRUE	6.31474e-05	4.19964
WikiPathways_2024_Human	RAC1 PAK1 P38 MMP2 Pathway WP3303	3/68	3.11165e-06	4.23663e-05	0	0	153.277	1943.61	MSH2;KRAS;TP53	WikiPathways_2024_Human	WikiPathways	default_database_background	3.11165e-06	4.23663e-05	1943.61	3	4.37298	FALSE	7.08418e-05	4.14971
WikiPathways_2024_Human	Non Small Cell Lung Cancer WP4255	3/72	3.69965e-06	4.67742e-05	0	0	144.362	1805.58	BRAF;KRAS;TP53	WikiPathways_2024_Human	WikiPathways	default_database_background	3.69965e-06	4.67742e-05	1805.58	3	4.32999	TRUE	7.65716e-05	4.11593
WikiPathways_2024_Human	DNA IR Damage And Cellular Response Via ATR WP4016	3/81	5.28195e-06	6.2327e-05	0	0	127.647	1551.07	MSH2;MLH1;TP53	WikiPathways_2024_Human	WikiPathways	default_database_background	5.28195e-06	6.2327e-05	1551.07	3	4.20532	FALSE	0.000103074	3.98685
WikiPathways_2024_Human	EGFR Tyrosine Kinase Inhibitor Resistance WP4806	3/84	5.89482e-06	6.52114e-05	0	0	122.901	1479.91	PTEN;BRAF;KRAS	WikiPathways_2024_Human	WikiPathways	default_database_background	5.89482e-06	6.52114e-05	1479.91	3	4.18568	FALSE	0.000108815	3.96331
WikiPathways_2024_Human	ErbB Signaling WP673	3/90	7.25818e-06	7.37886e-05	0	0	114.391	1353.63	BRAF;KRAS;TP53	WikiPathways_2024_Human	WikiPathways	default_database_background	7.25818e-06	7.37886e-05	1353.63	3	4.13201	FALSE	0.000123933	3.90681
WikiPathways_2024_Human	P53 Transcriptional Gene Network WP4963	3/91	7.50393e-06	7.37886e-05	0	0	113.085	1334.42	MSH2;PTEN;MLH1	WikiPathways_2024_Human	WikiPathways	default_database_background	7.50393e-06	7.37886e-05	1334.42	3	4.13201	FALSE	0.000125004	3.90307
WikiPathways_2024_Human	TCA Cycle In Senescence WP5050	2/10	8.08476e-06	7.5316e-05	0	0	713.679	8368.26	BRAF;TP53	WikiPathways_2024_Human	WikiPathways	default_database_background	8.08476e-06	7.5316e-05	8368.26	2	4.12311	FALSE	0.000131474	3.88116
WikiPathways_2024_Human	DNA Damage Response Only ATM Dependent WP710	3/109	1.29148e-05	0.000108853	0	0	93.7972	1055.89	PTEN;KRAS;TP53	WikiPathways_2024_Human	WikiPathways	default_database_background	1.29148e-05	0.000108853	1055.89	3	3.96316	FALSE	0.000200473	3.69794
WikiPathways_2024_Human	Androgen Receptor Network In Prostate Cancer WP2263	3/109	1.29148e-05	0.000108853	0	0	93.7972	1055.89	MSH2;PTEN;TP53	WikiPathways_2024_Human	WikiPathways	default_database_background	1.29148e-05	0.000108853	1055.89	3	3.96316	TRUE	0.000200473	3.69794
WikiPathways_2024_Human	Fragile X Syndrome WP4549	3/122	1.81095e-05	0.000145006	0	0	83.4958	911.697	PTEN;BRAF;KRAS	WikiPathways_2024_Human	WikiPathways	default_database_background	1.81095e-05	0.000145006	911.697	3	3.83861	FALSE	0.000252425	3.59787
WikiPathways_2024_Human	RIOK1 And RIOK2 In EGFR And PI3K Mediated Tumorigenesis WP3873	2/15	1.88426e-05	0.000145006	0	0	439.077	4776.89	PTEN;TP53	WikiPathways_2024_Human	WikiPathways	default_database_background	1.88426e-05	0.000145006	4776.89	2	3.83861	TRUE	0.00025739	3.58941
WikiPathways_2024_Human	MAPK Pathway In Congenital Thyroid Cancer WP4928	2/16	2.15294e-05	0.000158779	0	0	407.694	4381.12	BRAF;KRAS	WikiPathways_2024_Human	WikiPathways	default_database_background	2.15294e-05	0.000158779	4381.12	2	3.79921	TRUE	0.000288325	3.54012
WikiPathways_2024_Human	Exosome Biogenesis Inhib And Secretion Manumycin A CRPC Cells WP4301	2/18	2.74373e-05	0.000194256	0	0	356.696	3746.6	BRAF;KRAS	WikiPathways_2024_Human	WikiPathways	default_database_background	2.74373e-05	0.000194256	3746.6	2	3.71163	FALSE	0.000360378	3.44324
WikiPathways_2024_Human	Autophagy In Pancreatic Ductal Adenocarcinoma WP5331	2/20	3.40566e-05	0.0002247	0	0	317.032	3261.46	KRAS;TP53	WikiPathways_2024_Human	WikiPathways	default_database_background	3.40566e-05	0.0002247	3261.46	2	3.6484	FALSE	0.000433532	3.36298
WikiPathways_2024_Human	Hepatitis B Infection WP4666	3/151	3.42763e-05	0.0002247	0	0	67.0372	689.213	BRAF;KRAS;TGFBR2	WikiPathways_2024_Human	WikiPathways	default_database_background	3.42763e-05	0.0002247	689.213	3	3.6484	FALSE	0.000433532	3.36298
WikiPathways_2024_Human	EGF EGFR Signaling WP437	3/159	3.99861e-05	0.000248661	0	0	63.5737	643.81	PTEN;BRAF;KRAS	WikiPathways_2024_Human	WikiPathways	default_database_background	3.99861e-05	0.000248661	643.81	3	3.60439	FALSE	0.000479132	3.31954
WikiPathways_2024_Human	Epithelial To Mesenchymal Transition In Colorectal Cancer WP4239	3/160	4.0741e-05	0.000248661	0	0	63.1656	638.495	KRAS;TP53;TGFBR2	WikiPathways_2024_Human	WikiPathways	default_database_background	4.0741e-05	0.000248661	638.495	3	3.60439	TRUE	0.000479761	3.31898
WikiPathways_2024_Human	DNA Mismatch Repair WP531	2/23	4.53174e-05	0.000267373	0	0	271.701	2717.5	MSH2;MLH1	WikiPathways_2024_Human	WikiPathways	default_database_background	4.53174e-05	0.000267373	2717.5	2	3.57288	TRUE	0.000515863	3.28747
WikiPathways_2024_Human	miRNA Regulation Of P53 Pathway In Prostate Cancer WP3982	2/24	4.94257e-05	0.000282205	0	0	259.338	2571.34	PTEN;TP53	WikiPathways_2024_Human	WikiPathways	default_database_background	4.94257e-05	0.000282205	2571.34	2	3.54944	TRUE	0.000553406	3.25696
WikiPathways_2024_Human	Relationship Between Inflammation COX 2 And EGFR WP4483	2/25	5.37111e-05	0.000297089	0	0	248.05	2438.8	BRAF;KRAS	WikiPathways_2024_Human	WikiPathways	default_database_background	5.37111e-05	0.000297089	2438.8	2	3.52711	FALSE	0.000582296	3.23486
WikiPathways_2024_Human	Growth Factors And Hormones In Beta Cell Proliferation WP5385	2/26	5.81735e-05	0.000312021	0	0	237.702	2318.09	BRAF;KRAS	WikiPathways_2024_Human	WikiPathways	default_database_background	5.81735e-05	0.000312021	2318.09	2	3.50582	FALSE	0.00062082	3.20703
WikiPathways_2024_Human	Interactions Immune Cells And miRNAs In Tumor Microenvironment WP4559	2/28	6.76287e-05	0.000352067	0	0	219.396	2106.52	CD274;TGFBR2	WikiPathways_2024_Human	WikiPathways	default_database_background	6.76287e-05	0.000352067	2106.52	2	3.45337	TRUE	0.000710622	3.14836
WikiPathways_2024_Human	Extracellular Vesicle Mediated Signaling In Recipient Cells WP2870	2/29	7.26214e-05	0.000367257	0	0	211.259	2013.35	KRAS;TGFBR2	WikiPathways_2024_Human	WikiPathways	default_database_background	7.26214e-05	0.000367257	2013.35	2	3.43503	TRUE	0.000751521	3.12406
WikiPathways_2024_Human	miRNA Regulation Of Prostate Cancer Signaling WP3981	2/31	8.3136e-05	0.000408752	0	0	196.67	1847.72	KRAS;TP53	WikiPathways_2024_Human	WikiPathways	default_database_background	8.3136e-05	0.000408752	1847.72	2	3.38854	TRUE	0.000847491	3.07187
WikiPathways_2024_Human	PI3K AKT mTOR Signaling And Therapeutic In Prostate Cancer WP3844	2/32	8.86577e-05	0.000424119	0	0	190.105	1773.82	PTEN;KRAS	WikiPathways_2024_Human	WikiPathways	default_database_background	8.86577e-05	0.000424119	1773.82	2	3.37251	TRUE	0.000877583	3.05671
WikiPathways_2024_Human	MAPK Cascade WP422	2/33	9.43556e-05	0.000428229	0	0	183.963	1705.05	BRAF;KRAS	WikiPathways_2024_Human	WikiPathways	default_database_background	9.43556e-05	0.000428229	1705.05	2	3.36832	TRUE	0.000907674	3.04207
WikiPathways_2024_Human	BDNF TrkB Signaling WP3676	2/33	9.43556e-05	0.000428229	0	0	183.963	1705.05	BRAF;KRAS	WikiPathways_2024_Human	WikiPathways	default_database_background	9.43556e-05	0.000428229	1705.05	2	3.36832	FALSE	0.000907674	3.04207
WikiPathways_2024_Human	Metabolic Reprogramming In Pancreatic Cancer WP5220	2/42	0.000153542	0.000679422	0	0	142.507	1251.43	KRAS;TP53	WikiPathways_2024_Human	WikiPathways	default_database_background	0.000153542	0.000679422	1251.43	2	3.16786	TRUE	0.00143656	2.84268
WikiPathways_2024_Human	Synaptic Signaling Associated With Autism Spectrum Disorder WP4539	2/50	0.000218047	0.000941323	0	0	118.708	1000.81	PTEN;KRAS	WikiPathways_2024_Human	WikiPathways	default_database_background	0.000218047	0.000941323	1000.81	2	3.02626	FALSE	0.00198568	2.70209
WikiPathways_2024_Human	Copper Homeostasis WP3286	2/51	0.000226894	0.000956194	0	0	116.28	975.708	PTEN;TP53	WikiPathways_2024_Human	WikiPathways	default_database_background	0.000226894	0.000956194	975.708	2	3.01945	FALSE	0.00203906	2.69057
WikiPathways_2024_Human	IL18 Signaling WP4754	2/56	0.000273732	0.00112676	0	0	105.487	865.346	PTEN;TP53	WikiPathways_2024_Human	WikiPathways	default_database_background	0.000273732	0.00112676	865.346	2	2.94817	FALSE	0.00230814	2.63674
WikiPathways_2024_Human	MET In Type 1 Papillary Renal Cell Carcinoma WP4205	2/59	0.000303915	0.00122257	0	0	99.9198	809.227	BRAF;KRAS	WikiPathways_2024_Human	WikiPathways	default_database_background	0.000303915	0.00122257	809.227	2	2.91273	FALSE	0.00250089	2.60191
WikiPathways_2024_Human	Pathways Affected In Adenoid Cystic Carcinoma WP3651	2/65	0.000368941	0.00143371	0	0	90.3764	714.414	PTEN;TP53	WikiPathways_2024_Human	WikiPathways	default_database_background	0.000368941	0.00143371	714.414	2	2.84354	FALSE	0.00292515	2.53385
WikiPathways_2024_Human	PI3K Akt Signaling WP4172	3/338	0.000372604	0.00143371	0	0	29.3373	231.618	PTEN;KRAS;TP53	WikiPathways_2024_Human	WikiPathways	default_database_background	0.000372604	0.00143371	231.618	3	2.84354	TRUE	0.00292515	2.53385
WikiPathways_2024_Human	Acute Myeloid Leukemia WP5293	2/68	0.000403779	0.00152061	0	0	86.2554	674.055	BRAF;KRAS	WikiPathways_2024_Human	WikiPathways	default_database_background	0.000403779	0.00152061	674.055	2	2.81798	FALSE	0.00303056	2.51848
WikiPathways_2024_Human	16P11 2 Proximal Deletion Syndrome WP4949	2/74	0.000478087	0.00176294	0	0	79.0437	604.346	PTEN;TP53	WikiPathways_2024_Human	WikiPathways	default_database_background	0.000478087	0.00176294	604.346	2	2.75376	FALSE	0.00336632	2.47284
WikiPathways_2024_Human	Polycystic Kidney Disease Pathway WP2571	2/84	0.000615596	0.00222368	0	0	69.3693	512.842	BRAF;KRAS	WikiPathways_2024_Human	WikiPathways	default_database_background	0.000615596	0.00222368	512.842	2	2.65293	FALSE	0.00424699	2.37192
WikiPathways_2024_Human	T Cell Activation SARS CoV 2 WP5098	2/88	0.00067536	0.00239077	0	0	66.1296	482.763	PTEN;TP53	WikiPathways_2024_Human	WikiPathways	default_database_background	0.00067536	0.00239077	482.763	2	2.62146	TRUE	0.00456704	2.34037
WikiPathways_2024_Human	Small Cell Lung Cancer WP4658	2/95	0.000786457	0.00268548	0	0	61.1306	436.96	PTEN;TP53	WikiPathways_2024_Human	WikiPathways	default_database_background	0.000786457	0.00268548	436.96	2	2.57098	TRUE	0.00513196	2.28972
WikiPathways_2024_Human	Pleural Mesothelioma WP5087	3/437	0.000788954	0.00268548	0	0	22.5311	160.98	CD274;PTEN;TP53	WikiPathways_2024_Human	WikiPathways	default_database_background	0.000788954	0.00268548	160.98	3	2.57098	FALSE	0.00513196	2.28972
WikiPathways_2024_Human	Macrophage Stimulating Protein MSP Signaling WP5353	2/108	0.00101464	0.00338852	0	0	53.5984	369.465	PTEN;TP53	WikiPathways_2024_Human	WikiPathways	default_database_background	0.00101464	0.00338852	369.465	2	2.46999	FALSE	0.00618751	2.20848
WikiPathways_2024_Human	Embryonic Stem Cell Pluripotency Pathways WP3931	2/117	0.00118915	0.00389777	0	0	49.3814	332.56	PTEN;BRAF	WikiPathways_2024_Human	WikiPathways	default_database_background	0.00118915	0.00389777	332.56	2	2.40918	FALSE	0.00688297	2.16222
WikiPathways_2024_Human	DNA Repair Pathways Full Network WP4946	2/120	0.00125031	0.00402372	0	0	48.1186	321.643	MSH2;MLH1	WikiPathways_2024_Human	WikiPathways	default_database_background	0.00125031	0.00402372	321.643	2	2.39537	TRUE	0.00717614	2.14411
WikiPathways_2024_Human	TGF Beta Signaling Pathway WP366	2/132	0.00150979	0.00477202	0	0	43.6505	283.545	TP53;TGFBR2	WikiPathways_2024_Human	WikiPathways	default_database_background	0.00150979	0.00477202	283.545	2	2.3213	TRUE	0.00831603	2.08008
WikiPathways_2024_Human	Regulation Of Actin Cytoskeleton WP51	2/150	0.00194323	0.00603423	0	0	38.3069	239.166	BRAF;KRAS	WikiPathways_2024_Human	WikiPathways	default_database_background	0.00194323	0.00603423	239.166	2	2.21938	FALSE	0.0102094	1.991
WikiPathways_2024_Human	Smith Magenis And Potocki Lupski Syndrome Copy Number Variation WP5381	2/156	0.00209939	0.00640677	0	0	36.8033	226.933	PTEN;TP53	WikiPathways_2024_Human	WikiPathways	default_database_background	0.00209939	0.00640677	226.933	2	2.19336	FALSE	0.0109457	1.96076
WikiPathways_2024_Human	Chemokine Signaling WP3929	2/165	0.00234451	0.00703353	0	0	34.7555	210.468	BRAF;KRAS	WikiPathways_2024_Human	WikiPathways	default_database_background	0.00234451	0.00703353	210.468	2	2.15283	FALSE	0.0114379	1.94166
WikiPathways_2024_Human	Primary Ovarian Insufficiency WP5316	2/170	0.00248629	0.00733457	0	0	33.7126	202.173	PTEN;TGFBR2	WikiPathways_2024_Human	WikiPathways	default_database_background	0.00248629	0.00733457	202.173	2	2.13463	FALSE	0.0118751	1.92536
WikiPathways_2024_Human	Somatroph Axis GH Relationship To Dietary Restriction And Aging WP4186	1/6	0.00269726	0.0074596	0	0	499.65	2955.69	PTEN	WikiPathways_2024_Human	WikiPathways	default_database_background	0.00269726	0.0074596	2955.69	1	2.12728	FALSE	0.0121199	1.9165
WikiPathways_2024_Human	Metastatic Brain Tumor WP2249	1/6	0.00269726	0.0074596	0	0	499.65	2955.69	TP53	WikiPathways_2024_Human	WikiPathways	default_database_background	0.00269726	0.0074596	2955.69	1	2.12728	FALSE	0.0121199	1.9165
WikiPathways_2024_Human	lncRNA Mediated Mechanisms Of Therapeutic Resistance WP3672	1/6	0.00269726	0.0074596	0	0	499.65	2955.69	TP53	WikiPathways_2024_Human	WikiPathways	default_database_background	0.00269726	0.0074596	2955.69	1	2.12728	FALSE	0.0121199	1.9165
WikiPathways_2024_Human	Pilocytic Astrocytoma WP2253	1/6	0.00269726	0.0074596	0	0	499.65	2955.69	BRAF	WikiPathways_2024_Human	WikiPathways	default_database_background	0.00269726	0.0074596	2955.69	1	2.12728	FALSE	0.0121199	1.9165
WikiPathways_2024_Human	LDLRAD4 And What We Know About It WP4904	1/7	0.00314617	0.00856727	0	0	416.354	2398.85	TGFBR2	WikiPathways_2024_Human	WikiPathways	default_database_background	0.00314617	0.00856727	2398.85	1	2.06716	FALSE	0.0130694	1.88374
WikiPathways_2024_Human	Focal Adhesion WP306	2/199	0.00338682	0.00908284	0	0	28.7078	163.286	PTEN;BRAF	WikiPathways_2024_Human	WikiPathways	default_database_background	0.00338682	0.00908284	163.286	2	2.04178	FALSE	0.0137169	1.86274
WikiPathways_2024_Human	Circadian Rhythm Genes WP3594	2/201	0.0034538	0.00912421	0	0	28.4164	161.072	PTEN;TP53	WikiPathways_2024_Human	WikiPathways	default_database_background	0.0034538	0.00912421	161.072	2	2.0398	FALSE	0.0137169	1.86274
WikiPathways_2024_Human	Caloric Restriction And Aging WP4191	1/8	0.00359491	0.00922172	0	0	356.857	2008.48	TP53	WikiPathways_2024_Human	WikiPathways	default_database_background	0.00359491	0.00922172	2008.48	1	2.03519	FALSE	0.0137169	1.86274
WikiPathways_2024_Human	Pentose Phosphate Pathway In Senescent Cells WP5043	1/8	0.00359491	0.00922172	0	0	356.857	2008.48	TP53	WikiPathways_2024_Human	WikiPathways	default_database_background	0.00359491	0.00922172	2008.48	1	2.03519	TRUE	0.0137169	1.86274
WikiPathways_2024_Human	Mammary Gland Development Pathway Involution Stage 4 Of 4 WP2815	1/10	0.00449184	0.0113579	0	0	277.528	1500.17	TP53	WikiPathways_2024_Human	WikiPathways	default_database_background	0.00449184	0.0113579	1500.17	1	1.9447	FALSE	0.0152633	1.81635
WikiPathways_2024_Human	Glycolysis In Senescence WP5049	1/11	0.00494004	0.0123153	0	0	249.762	1326.33	TP53	WikiPathways_2024_Human	WikiPathways	default_database_background	0.00494004	0.0123153	1326.33	1	1.90955	FALSE	0.0159908	1.79613
WikiPathways_2024_Human	TGFB Smad Signaling WP5382	1/12	0.00538806	0.0130642	0	0	227.045	1185.99	TGFBR2	WikiPathways_2024_Human	WikiPathways	default_database_background	0.00538806	0.0130642	1185.99	1	1.88392	TRUE	0.0169587	1.77061
WikiPathways_2024_Human	RalA Downstream Regulated Genes WP2290	1/12	0.00538806	0.0130642	0	0	227.045	1185.99	KRAS	WikiPathways_2024_Human	WikiPathways	default_database_background	0.00538806	0.0130642	1185.99	1	1.88392	FALSE	0.0169587	1.77061
WikiPathways_2024_Human	Alzheimer 39 S Disease And miRNA Effects WP2059	2/261	0.00574902	0.0135677	0	0	21.7672	112.291	BRAF;KRAS	WikiPathways_2024_Human	WikiPathways	default_database_background	0.00574902	0.0135677	112.291	2	1.86749	FALSE	0.0176368	1.75358
WikiPathways_2024_Human	Alzheimer 39 S Disease WP5124	2/261	0.00574902	0.0135677	0	0	21.7672	112.291	BRAF;KRAS	WikiPathways_2024_Human	WikiPathways	default_database_background	0.00574902	0.0135677	112.291	2	1.86749	FALSE	0.0176368	1.75358
WikiPathways_2024_Human	miRNAs Involved In DNA Damage Response WP1545	1/15	0.00673105	0.0156763	0	0	178.366	892.013	TP53	WikiPathways_2024_Human	WikiPathways	default_database_background	0.00673105	0.0156763	892.013	1	1.80476	FALSE	0.0192356	1.71589
WikiPathways_2024_Human	8Q11 23 RB1CC1 Copy Number Variation WP5412	1/16	0.00717835	0.0165009	0	0	166.467	821.794	TP53	WikiPathways_2024_Human	WikiPathways	default_database_background	0.00717835	0.0165009	821.794	1	1.78249	FALSE	0.0198494	1.70225
WikiPathways_2024_Human	Canonical And Non Canonical TGF B Signaling WP3874	1/17	0.00762547	0.0171993	0	0	156.055	760.963	TGFBR2	WikiPathways_2024_Human	WikiPathways	default_database_background	0.00762547	0.0171993	760.963	1	1.76449	TRUE	0.0201868	1.69493
WikiPathways_2024_Human	Focal Adhesion PI3K Akt mTOR Signaling WP3932	2/303	0.0076765	0.0171993	0	0	18.6901	91.013	PTEN;KRAS	WikiPathways_2024_Human	WikiPathways	default_database_background	0.0076765	0.0171993	91.013	2	1.76449	TRUE	0.0202434	1.69372
WikiPathways_2024_Human	Serotonin Receptor 4 6 7 And NR3C Signaling WP734	1/19	0.00851919	0.018389	0	0	138.701	660.972	BRAF	WikiPathways_2024_Human	WikiPathways	default_database_background	0.00851919	0.018389	660.972	1	1.73544	FALSE	0.0217112	1.66332
WikiPathways_2024_Human	TP53 Network WP1742	1/19	0.00851919	0.018389	0	0	138.701	660.972	TP53	WikiPathways_2024_Human	WikiPathways	default_database_background	0.00851919	0.018389	660.972	1	1.73544	FALSE	0.0217112	1.66332
WikiPathways_2024_Human	Extracellular Vesicles In The Crosstalk Of Cardiac Cells WP4300	1/19	0.00851919	0.018389	0	0	138.701	660.972	PTEN	WikiPathways_2024_Human	WikiPathways	default_database_background	0.00851919	0.018389	660.972	1	1.73544	FALSE	0.0217112	1.66332
WikiPathways_2024_Human	Hematopoietic SC Gene Regulation By GABP Alpha Beta Complex WP3657	1/20	0.00896577	0.0184528	0	0	131.395	619.44	PTEN	WikiPathways_2024_Human	WikiPathways	default_database_background	0.00896577	0.0184528	619.44	1	1.73394	FALSE	0.0224309	1.64915
WikiPathways_2024_Human	Hereditary Leiomyomatosis And Renal Cell Carcinoma Pathway WP4206	1/20	0.00896577	0.0184528	0	0	131.395	619.44	TP53	WikiPathways_2024_Human	WikiPathways	default_database_background	0.00896577	0.0184528	619.44	1	1.73394	FALSE	0.0224309	1.64915
WikiPathways_2024_Human	Lipid Metabolism In Senescent Cells WP5149	1/20	0.00896577	0.0184528	0	0	131.395	619.44	TP53	WikiPathways_2024_Human	WikiPathways	default_database_background	0.00896577	0.0184528	619.44	1	1.73394	TRUE	0.0224309	1.64915
WikiPathways_2024_Human	Serotonin Receptor 2 And ELK SRF GATA4 Signaling WP732	1/20	0.00896577	0.0184528	0	0	131.395	619.44	KRAS	WikiPathways_2024_Human	WikiPathways	default_database_background	0.00896577	0.0184528	619.44	1	1.73394	FALSE	0.0224309	1.64915
WikiPathways_2024_Human	NAD Metab In Oncogene Induced And Mt Dysfunction Senescence WP5046	1/22	0.00985841	0.0200568	0	0	118.869	549.107	TP53	WikiPathways_2024_Human	WikiPathways	default_database_background	0.00985841	0.0200568	549.107	1	1.69774	FALSE	0.0240475	1.61893
WikiPathways_2024_Human	Unfolded Protein Response WP4925	1/23	0.0103045	0.0202654	0	0	113.46	519.101	TP53	WikiPathways_2024_Human	WikiPathways	default_database_background	0.0103045	0.0202654	519.101	1	1.69324	FALSE	0.0246082	1.60892
WikiPathways_2024_Human	Cancer Immunotherapy By PD 1 Blockade WP4585	1/23	0.0103045	0.0202654	0	0	113.46	519.101	CD274	WikiPathways_2024_Human	WikiPathways	default_database_background	0.0103045	0.0202654	519.101	1	1.69324	TRUE	0.0246082	1.60892
WikiPathways_2024_Human	Estrogen Signaling WP712	1/23	0.0103045	0.0202654	0	0	113.46	519.101	BRAF	WikiPathways_2024_Human	WikiPathways	default_database_background	0.0103045	0.0202654	519.101	1	1.69324	FALSE	0.0246082	1.60892
WikiPathways_2024_Human	Effects Of MFN2 Mutation WP5443	1/24	0.0107503	0.0206827	0	0	108.522	491.909	TP53	WikiPathways_2024_Human	WikiPathways	default_database_background	0.0107503	0.0206827	491.909	1	1.68439	FALSE	0.0250597	1.60102
WikiPathways_2024_Human	Kynurenine Pathway And Links To Cell Senescence WP5044	1/24	0.0107503	0.0206827	0	0	108.522	491.909	TP53	WikiPathways_2024_Human	WikiPathways	default_database_background	0.0107503	0.0206827	491.909	1	1.68439	FALSE	0.0250597	1.60102
WikiPathways_2024_Human	Hypothesized Pathways In Pathogenesis Of Cardiovascular Disease WP3668	1/25	0.011196	0.0213086	0	0	103.995	467.165	TGFBR2	WikiPathways_2024_Human	WikiPathways	default_database_background	0.011196	0.0213086	467.165	1	1.67145	FALSE	0.0257091	1.58991
WikiPathways_2024_Human	Angiotensin II Receptor Type 1 Pathway WP5036	1/28	0.012532	0.023106	0	0	92.4259	404.776	TGFBR2	WikiPathways_2024_Human	WikiPathways	default_database_background	0.012532	0.023106	404.776	1	1.63628	FALSE	0.0270867	1.56724
WikiPathways_2024_Human	Nanoparticle Mediated Activation Of Receptor Signaling WP2643	1/28	0.012532	0.023106	0	0	92.4259	404.776	KRAS	WikiPathways_2024_Human	WikiPathways	default_database_background	0.012532	0.023106	404.776	1	1.63628	FALSE	0.0270867	1.56724
WikiPathways_2024_Human	T Cell Receptor And Co Stimulatory Signaling WP2583	1/28	0.012532	0.023106	0	0	92.4259	404.776	PTEN	WikiPathways_2024_Human	WikiPathways	default_database_background	0.012532	0.023106	404.776	1	1.63628	TRUE	0.0270867	1.56724
WikiPathways_2024_Human	Gastric Cancer Network 2 WP2363	1/31	0.0138665	0.0253027	0	0	83.1708	355.828	TP53	WikiPathways_2024_Human	WikiPathways	default_database_background	0.0138665	0.0253027	355.828	1	1.59683	TRUE	0.0286127	1.54344
WikiPathways_2024_Human	Regucalcin In Proximal Tubule Epithelial Kidney Cells WP4838	1/32	0.0143109	0.0258472	0	0	80.4839	341.794	BRAF	WikiPathways_2024_Human	WikiPathways	default_database_background	0.0143109	0.0258472	341.794	1	1.58759	FALSE	0.0292645	1.53366
WikiPathways_2024_Human	Fluoropyrimidine Activity WP1601	1/33	0.0147552	0.0263805	0	0	77.9648	328.712	TP53	WikiPathways_2024_Human	WikiPathways	default_database_background	0.0147552	0.0263805	328.712	1	1.57872	FALSE	0.029728	1.52683
WikiPathways_2024_Human	Hepatocyte Growth Factor Receptor Signaling WP313	1/34	0.0151993	0.0266363	0	0	75.5985	316.494	PTEN	WikiPathways_2024_Human	WikiPathways	default_database_background	0.0151993	0.0266363	316.494	1	1.57453	FALSE	0.0301776	1.52032
WikiPathways_2024_Human	JAK STAT Signaling In The Regulation Of Beta Cells WP5358	1/34	0.0151993	0.0266363	0	0	75.5985	316.494	KRAS	WikiPathways_2024_Human	WikiPathways	default_database_background	0.0151993	0.0266363	316.494	1	1.57453	FALSE	0.0301776	1.52032
WikiPathways_2024_Human	Factors And Pathways Affecting IGF1 Akt Signaling WP3850	1/36	0.0160869	0.0276028	0	0	71.2714	294.333	PTEN	WikiPathways_2024_Human	WikiPathways	default_database_background	0.0160869	0.0276028	294.333	1	1.55905	FALSE	0.0312751	1.5048
WikiPathways_2024_Human	IL5 Signaling WP127	1/37	0.0165305	0.0276028	0	0	69.2882	284.258	KRAS	WikiPathways_2024_Human	WikiPathways	default_database_background	0.0165305	0.0276028	284.258	1	1.55905	FALSE	0.0312751	1.5048
WikiPathways_2024_Human	Photodynamic Therapy Induced HIF 1 Survival Signaling WP3614	1/37	0.0165305	0.0276028	0	0	69.2882	284.258	TP53	WikiPathways_2024_Human	WikiPathways	default_database_background	0.0165305	0.0276028	284.258	1	1.55905	FALSE	0.0312751	1.5048
WikiPathways_2024_Human	Serotonin HTR1 Group And FOS Pathway WP722	1/37	0.0165305	0.0276028	0	0	69.2882	284.258	BRAF	WikiPathways_2024_Human	WikiPathways	default_database_background	0.0165305	0.0276028	284.258	1	1.55905	FALSE	0.0312751	1.5048
WikiPathways_2024_Human	Effect Of Progerin On Genes Involved In Progeria WP4320	1/37	0.0165305	0.0276028	0	0	69.2882	284.258	TP53	WikiPathways_2024_Human	WikiPathways	default_database_background	0.0165305	0.0276028	284.258	1	1.55905	FALSE	0.0312751	1.5048
WikiPathways_2024_Human	mBDNF And proBDNF Regulation Of GABA Neurotransmission WP4829	1/38	0.0169738	0.0278182	0	0	67.4122	274.777	PTEN	WikiPathways_2024_Human	WikiPathways	default_database_background	0.0169738	0.0278182	274.777	1	1.55567	FALSE	0.0316752	1.49928
WikiPathways_2024_Human	Amyotrophic Lateral Sclerosis ALS WP2447	1/38	0.0169738	0.0278182	0	0	67.4122	274.777	TP53	WikiPathways_2024_Human	WikiPathways	default_database_background	0.0169738	0.0278182	274.777	1	1.55567	FALSE	0.0316752	1.49928
WikiPathways_2024_Human	Kisspeptin Kisspeptin Receptor System In The Ovary WP4871	1/39	0.017417	0.0280256	0	0	65.6349	265.841	KRAS	WikiPathways_2024_Human	WikiPathways	default_database_background	0.017417	0.0280256	265.841	1	1.55244	FALSE	0.0318923	1.49631
WikiPathways_2024_Human	Ovarian Infertility WP34	1/39	0.017417	0.0280256	0	0	65.6349	265.841	MLH1	WikiPathways_2024_Human	WikiPathways	default_database_background	0.017417	0.0280256	265.841	1	1.55244	FALSE	0.0318923	1.49631
WikiPathways_2024_Human	ATM Signaling WP2516	1/40	0.0178601	0.0284796	0	0	63.9487	257.406	TP53	WikiPathways_2024_Human	WikiPathways	default_database_background	0.0178601	0.0284796	257.406	1	1.54547	FALSE	0.032271	1.49119
WikiPathways_2024_Human	TROP2 Regulatory Signaling WP5300	1/45	0.0200725	0.0313023	0	0	56.6676	221.48	PTEN	WikiPathways_2024_Human	WikiPathways	default_database_background	0.0200725	0.0313023	221.48	1	1.50442	FALSE	0.0341741	1.4663
WikiPathways_2024_Human	Envelope Proteins And Potential Roles In EDMD Physiopathology WP4535	1/46	0.0205145	0.0313023	0	0	55.4056	215.341	KRAS	WikiPathways_2024_Human	WikiPathways	default_database_background	0.0205145	0.0313023	215.341	1	1.50442	FALSE	0.0341741	1.4663
WikiPathways_2024_Human	Phosphatidyl Inositol Phosphate Pathway WP5411	1/46	0.0205145	0.0313023	0	0	55.4056	215.341	PTEN	WikiPathways_2024_Human	WikiPathways	default_database_background	0.0205145	0.0313023	215.341	1	1.50442	FALSE	0.0341741	1.4663
WikiPathways_2024_Human	T Cell Modulation In Pancreatic Cancer WP5078	1/46	0.0205145	0.0313023	0	0	55.4056	215.341	CD274	WikiPathways_2024_Human	WikiPathways	default_database_background	0.0205145	0.0313023	215.341	1	1.50442	TRUE	0.0341741	1.4663
WikiPathways_2024_Human	Aryl Hydrocarbon Receptor Pathway WP2586	1/46	0.0205145	0.0313023	0	0	55.4056	215.341	KRAS	WikiPathways_2024_Human	WikiPathways	default_database_background	0.0205145	0.0313023	215.341	1	1.50442	FALSE	0.0341741	1.4663
WikiPathways_2024_Human	ATM Signaling In Development And Disease WP3878	1/47	0.0209563	0.0315619	0	0	54.1984	209.494	TP53	WikiPathways_2024_Human	WikiPathways	default_database_background	0.0209563	0.0315619	209.494	1	1.50084	FALSE	0.0347406	1.45916
WikiPathways_2024_Human	Rett Syndrome WP4312	1/48	0.0213979	0.0315619	0	0	53.0426	203.92	BRAF	WikiPathways_2024_Human	WikiPathways	default_database_background	0.0213979	0.0315619	203.92	1	1.50084	FALSE	0.0349635	1.45638
WikiPathways_2024_Human	Microtubule Cytoskeleton Regulation WP2038	1/48	0.0213979	0.0315619	0	0	53.0426	203.92	PTEN	WikiPathways_2024_Human	WikiPathways	default_database_background	0.0213979	0.0315619	203.92	1	1.50084	FALSE	0.0349635	1.45638
WikiPathways_2024_Human	Omega 6 Fatty Acids In Senescence WP5424	1/48	0.0213979	0.0315619	0	0	53.0426	203.92	TP53	WikiPathways_2024_Human	WikiPathways	default_database_background	0.0213979	0.0315619	203.92	1	1.50084	FALSE	0.0349635	1.45638
WikiPathways_2024_Human	Phosphoinositides Metabolism WP4971	1/49	0.0218393	0.0316849	0	0	51.9349	198.601	PTEN	WikiPathways_2024_Human	WikiPathways	default_database_background	0.0218393	0.0316849	198.601	1	1.49915	FALSE	0.0350147	1.45575
WikiPathways_2024_Human	Hepatitis C And Hepatocellular Carcinoma WP3646	1/49	0.0218393	0.0316849	0	0	51.9349	198.601	TP53	WikiPathways_2024_Human	WikiPathways	default_database_background	0.0218393	0.0316849	198.601	1	1.49915	FALSE	0.0350147	1.45575
WikiPathways_2024_Human	Photodynamic Therapy Induced AP 1 Survival Signaling WP3611	1/50	0.0222806	0.0320623	0	0	50.8724	193.521	TP53	WikiPathways_2024_Human	WikiPathways	default_database_background	0.0222806	0.0320623	193.521	1	1.49401	FALSE	0.0355552	1.4491
WikiPathways_2024_Human	Netrin UNC5B Signaling WP4747	1/52	0.0231625	0.0330626	0	0	48.8725	184.016	TP53	WikiPathways_2024_Human	WikiPathways	default_database_background	0.0231625	0.0330626	184.016	1	1.48066	FALSE	0.0366204	1.43628
WikiPathways_2024_Human	NRP1 Triggered Signaling In Pancreatic Cancer WP5144	1/53	0.0236033	0.0334222	0	0	47.9303	179.565	TGFBR2	WikiPathways_2024_Human	WikiPathways	default_database_background	0.0236033	0.0334222	179.565	1	1.47596	TRUE	0.0370598	1.4311
WikiPathways_2024_Human	TGF Beta Receptor Signaling WP560	1/54	0.0240438	0.0337758	0	0	47.0236	175.298	TGFBR2	WikiPathways_2024_Human	WikiPathways	default_database_background	0.0240438	0.0337758	175.298	1	1.47139	TRUE	0.0373225	1.42803
WikiPathways_2024_Human	DNA IR Double Strand Breaks And Cellular Response Via ATM WP3959	1/55	0.0244842	0.0341236	0	0	46.1505	171.206	TP53	WikiPathways_2024_Human	WikiPathways	default_database_background	0.0244842	0.0341236	171.206	1	1.46695	FALSE	0.0379199	1.42113
WikiPathways_2024_Human	11P11 2 Copy Number Variation Syndrome WP5348	1/56	0.0249244	0.0341985	0	0	45.3091	167.277	TP53	WikiPathways_2024_Human	WikiPathways	default_database_background	0.0249244	0.0341985	167.277	1	1.46599	FALSE	0.0381689	1.41829
WikiPathways_2024_Human	Oncostatin M Signaling WP2374	1/56	0.0249244	0.0341985	0	0	45.3091	167.277	KRAS	WikiPathways_2024_Human	WikiPathways	default_database_background	0.0249244	0.0341985	167.277	1	1.46599	FALSE	0.0381689	1.41829
WikiPathways_2024_Human	Thyroid Stimulating Hormone TSH Signaling WP2032	1/58	0.0258042	0.0348652	0	0	43.7149	159.875	BRAF	WikiPathways_2024_Human	WikiPathways	default_database_background	0.0258042	0.0348652	159.875	1	1.45761	FALSE	0.0390782	1.40807
WikiPathways_2024_Human	TGF Beta Receptor Signaling In Skeletal Dysplasias WP4816	1/58	0.0258042	0.0348652	0	0	43.7149	159.875	TGFBR2	WikiPathways_2024_Human	WikiPathways	default_database_background	0.0258042	0.0348652	159.875	1	1.45761	TRUE	0.0390782	1.40807
WikiPathways_2024_Human	DYRK1A Involvement Regarding Cell Prolif In Brain Development WP5180	1/62	0.0275618	0.0369579	0	0	40.8402	146.67	TP53	WikiPathways_2024_Human	WikiPathways	default_database_background	0.0275618	0.0369579	146.67	1	1.43229	FALSE	0.0411919	1.38519
WikiPathways_2024_Human	G1 To S Cell Cycle Control WP45	1/64	0.0284395	0.0378481	0	0	39.5397	140.76	TP53	WikiPathways_2024_Human	WikiPathways	default_database_background	0.0284395	0.0378481	140.76	1	1.42196	FALSE	0.0421349	1.37536
WikiPathways_2024_Human	Ferroptosis WP4313	1/65	0.0288781	0.038145	0	0	38.9199	137.958	TP53	WikiPathways_2024_Human	WikiPathways	default_database_background	0.0288781	0.038145	137.958	1	1.41856	FALSE	0.0424167	1.37246
WikiPathways_2024_Human	AMP Activated Protein Kinase Signaling WP1403	1/67	0.0297548	0.0390047	0	0	37.7367	132.636	TP53	WikiPathways_2024_Human	WikiPathways	default_database_background	0.0297548	0.0390047	132.636	1	1.40888	FALSE	0.0435172	1.36134
WikiPathways_2024_Human	miRNA Regulation Of DNA Damage Response WP1530	1/69	0.0306308	0.0390047	0	0	36.6232	127.659	TP53	WikiPathways_2024_Human	WikiPathways	default_database_background	0.0306308	0.0390047	127.659	1	1.40888	FALSE	0.0439513	1.35703
WikiPathways_2024_Human	DNA Damage Response WP707	1/69	0.0306308	0.0390047	0	0	36.6232	127.659	TP53	WikiPathways_2024_Human	WikiPathways	default_database_background	0.0306308	0.0390047	127.659	1	1.40888	FALSE	0.0439513	1.35703
WikiPathways_2024_Human	Urotensin II Mediated Signaling WP5158	1/69	0.0306308	0.0390047	0	0	36.6232	127.659	PTEN	WikiPathways_2024_Human	WikiPathways	default_database_background	0.0306308	0.0390047	127.659	1	1.40888	FALSE	0.0439513	1.35703
WikiPathways_2024_Human	Folate Metabolism WP176	1/69	0.0306308	0.0390047	0	0	36.6232	127.659	TP53	WikiPathways_2024_Human	WikiPathways	default_database_background	0.0306308	0.0390047	127.659	1	1.40888	FALSE	0.0439513	1.35703
WikiPathways_2024_Human	Leptin Signaling WP2034	1/71	0.0315061	0.0398327	0	0	35.5732	122.997	PTEN	WikiPathways_2024_Human	WikiPathways	default_database_background	0.0315061	0.0398327	122.997	1	1.39976	FALSE	0.0447373	1.34933
WikiPathways_2024_Human	MECP2 And Associated Rett Syndrome WP3584	1/73	0.0323806	0.0406205	0	0	34.5816	118.622	PTEN	WikiPathways_2024_Human	WikiPathways	default_database_background	0.0323806	0.0406205	118.622	1	1.39126	FALSE	0.0455061	1.34193
WikiPathways_2024_Human	Affected Pathways In Duchenne Muscular Dystrophy WP5356	1/74	0.0328177	0.0406205	0	0	34.1062	116.534	TGFBR2	WikiPathways_2024_Human	WikiPathways	default_database_background	0.0328177	0.0406205	116.534	1	1.39126	FALSE	0.0456506	1.34055
WikiPathways_2024_Human	Burn Wound Healing WP5055	1/74	0.0328177	0.0406205	0	0	34.1062	116.534	TP53	WikiPathways_2024_Human	WikiPathways	default_database_background	0.0328177	0.0406205	116.534	1	1.39126	FALSE	0.0456506	1.34055
WikiPathways_2024_Human	Non Genomic Actions Of 1 25 Dihydroxyvitamin D3 WP4341	1/76	0.0336912	0.0414121	0	0	33.1933	112.543	KRAS	WikiPathways_2024_Human	WikiPathways	default_database_background	0.0336912	0.0414121	112.543	1	1.38287	FALSE	0.0465811	1.33179
WikiPathways_2024_Human	Apoptosis WP254	1/84	0.0371782	0.0453831	0	0	29.9819	98.7014	TP53	WikiPathways_2024_Human	WikiPathways	default_database_background	0.0371782	0.0453831	98.7014	1	1.34311	FALSE	0.0501833	1.29944
WikiPathways_2024_Human	Clear Cell Renal Cell Carcinoma Pathways WP4018	1/85	0.0376133	0.0455997	0	0	29.6235	97.1769	PTEN	WikiPathways_2024_Human	WikiPathways	default_database_background	0.0376133	0.0455997	97.1769	1	1.34104	FALSE	0.0504713	1.29696
WikiPathways_2024_Human	Retinoblastoma Gene In Cancer WP2446	1/87	0.038483	0.0460236	0	0	28.9317	94.2461	TP53	WikiPathways_2024_Human	WikiPathways	default_database_background	0.038483	0.0460236	94.2461	1	1.33702	TRUE	0.0512357	1.29043
WikiPathways_2024_Human	Androgen Receptor Signaling WP138	1/87	0.038483	0.0460236	0	0	28.9317	94.2461	PTEN	WikiPathways_2024_Human	WikiPathways	default_database_background	0.038483	0.0460236	94.2461	1	1.33702	FALSE	0.0512357	1.29043
WikiPathways_2024_Human	Apoptosis Modulation And Signaling WP1772	1/89	0.039352	0.0464353	0	0	28.2713	91.4636	TP53	WikiPathways_2024_Human	WikiPathways	default_database_background	0.039352	0.0464353	91.4636	1	1.33315	FALSE	0.0518869	1.28494
WikiPathways_2024_Human	TNF Alpha Signaling WP231	1/89	0.039352	0.0464353	0	0	28.2713	91.4636	KRAS	WikiPathways_2024_Human	WikiPathways	default_database_background	0.039352	0.0464353	91.4636	1	1.33315	FALSE	0.0518869	1.28494
WikiPathways_2024_Human	G Protein Signaling WP35	1/91	0.0402203	0.0470312	0	0	27.6403	88.8188	KRAS	WikiPathways_2024_Human	WikiPathways	default_database_background	0.0402203	0.0470312	88.8188	1	1.32761	FALSE	0.0526253	1.27881
WikiPathways_2024_Human	Corticotropin Releasing Hormone Signaling WP2355	1/92	0.0406541	0.0470312	0	0	27.3352	87.5451	BRAF	WikiPathways_2024_Human	WikiPathways	default_database_background	0.0406541	0.0470312	87.5451	1	1.32761	FALSE	0.0528891	1.27663
WikiPathways_2024_Human	B Cell Receptor Signaling WP23	1/92	0.0406541	0.0470312	0	0	27.3352	87.5451	BRAF	WikiPathways_2024_Human	WikiPathways	default_database_background	0.0406541	0.0470312	87.5451	1	1.32761	FALSE	0.0528891	1.27663
WikiPathways_2024_Human	Thyroid Hormones And Peripheral Downstream Signaling Effects WP4746	1/93	0.0410878	0.0472243	0	0	27.0367	86.3023	TP53	WikiPathways_2024_Human	WikiPathways	default_database_background	0.0410878	0.0472243	86.3023	1	1.32583	FALSE	0.0532504	1.27368
WikiPathways_2024_Human	Wnt Signaling And Pluripotency WP399	1/101	0.0445512	0.0505484	0	0	24.8637	77.354	TP53	WikiPathways_2024_Human	WikiPathways	default_database_background	0.0445512	0.0505484	77.354	1	1.29629	TRUE	0.0565584	1.2475
WikiPathways_2024_Human	Integrin Mediated Cell Adhesion WP185	1/101	0.0445512	0.0505484	0	0	24.8637	77.354	BRAF	WikiPathways_2024_Human	WikiPathways	default_database_background	0.0445512	0.0505484	77.354	1	1.29629	FALSE	0.0565584	1.2475
WikiPathways_2024_Human	Prader Willi And Angelman Syndrome WP3998	1/102	0.0449833	0.0507136	0	0	24.6163	76.3467	TP53	WikiPathways_2024_Human	WikiPathways	default_database_background	0.0449833	0.0507136	76.3467	1	1.29488	FALSE	0.0568955	1.24492
WikiPathways_2024_Human	Thermogenesis WP4321	1/108	0.0475724	0.0532932	0	0	23.229	70.7439	KRAS	WikiPathways_2024_Human	WikiPathways	default_database_background	0.0475724	0.0532932	70.7439	1	1.27333	FALSE	0.0587558	1.23095
WikiPathways_2024_Human	Gastrin Signaling WP4659	1/115	0.0505852	0.0563119	0	0	21.795	65.0382	KRAS	WikiPathways_2024_Human	WikiPathways	default_database_background	0.0505852	0.0563119	65.0382	1	1.2494	FALSE	0.061917	1.20819
WikiPathways_2024_Human	22Q11 2 Copy Number Variation Syndrome WP4657	1/119	0.052303	0.056912	0	0	21.0519	62.1179	TP53	WikiPathways_2024_Human	WikiPathways	default_database_background	0.052303	0.056912	62.1179	1	1.2448	FALSE	0.0633386	1.19833
WikiPathways_2024_Human	Spinal Cord Injury WP2431	1/119	0.052303	0.056912	0	0	21.0519	62.1179	TP53	WikiPathways_2024_Human	WikiPathways	default_database_background	0.052303	0.056912	62.1179	1	1.2448	FALSE	0.0633386	1.19833
WikiPathways_2024_Human	Cell Cycle WP179	1/120	0.052732	0.056912	0	0	20.8739	61.4223	TP53	WikiPathways_2024_Human	WikiPathways	default_database_background	0.052732	0.056912	61.4223	1	1.2448	FALSE	0.0635202	1.19709
WikiPathways_2024_Human	Effect Of Omega 3 PUFA On Huntington 39 S Disease Pathways WP5470	1/120	0.052732	0.056912	0	0	20.8739	61.4223	PTEN	WikiPathways_2024_Human	WikiPathways	default_database_background	0.052732	0.056912	61.4223	1	1.2448	FALSE	0.0635202	1.19709
WikiPathways_2024_Human	Hippo Merlin Signaling Dysregulation WP4541	1/120	0.052732	0.056912	0	0	20.8739	61.4223	KRAS	WikiPathways_2024_Human	WikiPathways	default_database_background	0.052732	0.056912	61.4223	1	1.2448	FALSE	0.0635202	1.19709
WikiPathways_2024_Human	Primary Ovarian Insufficiency WP5461	1/136	0.0595728	0.0631401	0	0	18.3852	51.8564	MLH1	WikiPathways_2024_Human	WikiPathways	default_database_background	0.0595728	0.0631401	51.8564	1	1.19969	FALSE	0.0693156	1.15917
WikiPathways_2024_Human	Measles Virus Infection WP4630	1/136	0.0595728	0.0631401	0	0	18.3852	51.8564	TP53	WikiPathways_2024_Human	WikiPathways	default_database_background	0.0595728	0.0631401	51.8564	1	1.19969	FALSE	0.0693156	1.15917
WikiPathways_2024_Human	2Q37 Copy Number Variation Syndrome WP5224	1/136	0.0595728	0.0631401	0	0	18.3852	51.8564	TP53	WikiPathways_2024_Human	WikiPathways	default_database_background	0.0595728	0.0631401	51.8564	1	1.19969	FALSE	0.0693156	1.15917
WikiPathways_2024_Human	Neuroinflammation And Glutamatergic Signaling WP5083	1/140	0.0612762	0.0645588	0	0	17.8525	49.8507	TGFBR2	WikiPathways_2024_Human	WikiPathways	default_database_background	0.0612762	0.0645588	49.8507	1	1.19004	FALSE	0.0705761	1.15134
WikiPathways_2024_Human	NRF2 Pathway WP2884	1/141	0.0617016	0.0646224	0	0	17.7241	49.3695	TGFBR2	WikiPathways_2024_Human	WikiPathways	default_database_background	0.0617016	0.0646224	49.3695	1	1.18962	FALSE	0.0709464	1.14907
WikiPathways_2024_Human	Male Infertility WP4673	1/145	0.0634015	0.0660121	0	0	17.2283	47.5203	MLH1	WikiPathways_2024_Human	WikiPathways	default_database_background	0.0634015	0.0660121	47.5203	1	1.18038	FALSE	0.0725347	1.13945
WikiPathways_2024_Human	Insulin Signaling WP481	1/160	0.0697517	0.0721992	0	0	15.5912	41.5164	PTEN	WikiPathways_2024_Human	WikiPathways	default_database_background	0.0697517	0.0721992	41.5164	1	1.14147	FALSE	0.0782273	1.10664
WikiPathways_2024_Human	Ras Signaling WP4223	1/184	0.0798326	0.0821533	0	0	13.5301	34.2016	KRAS	WikiPathways_2024_Human	WikiPathways	default_database_background	0.0798326	0.0821533	34.2016	1	1.08538	FALSE	0.0882292	1.05439
WikiPathways_2024_Human	Ciliary Landscape WP4352	1/215	0.0927099	0.0948535	0	0	11.552	27.4739	MSH2	WikiPathways_2024_Human	WikiPathways	default_database_background	0.0927099	0.0948535	27.4739	1	1.02295	FALSE	0.100669	0.997104
WikiPathways_2024_Human	Network Map Of SARS CoV 2 Signaling WP5115	1/254	0.108683	0.110336	0	0	9.75198	21.6428	TGFBR2	WikiPathways_2024_Human	WikiPathways	default_database_background	0.108683	0.110336	21.6428	1	0.957284	FALSE	0.114908	0.939651
WikiPathways_2024_Human	Cytokine Cytokine Receptor Interaction WP5473	1/255	0.109089	0.110336	0	0	9.71309	21.5202	TGFBR2	WikiPathways_2024_Human	WikiPathways	default_database_background	0.109089	0.110336	21.5202	1	0.957284	FALSE	0.115159	0.938703
WikiPathways_2024_Human	Nuclear Receptors Meta Pathway WP2882	1/314	0.132768	0.133523	0	0	7.85863	15.8677	TGFBR2	WikiPathways_2024_Human	WikiPathways	default_database_background	0.132768	0.133523	15.8677	1	0.874445	FALSE	0.137187	0.862686
WikiPathways_2024_Human	ADHD And Autism ASD Pathways WP5420	1/370	0.154725	0.154725	0	0	6.64702	12.4041	PTEN	WikiPathways_2024_Human	WikiPathways	default_database_background	0.154725	0.154725	12.4041	1	0.81044	FALSE	0.158199	0.800796

## Sheet: significant_terms
Gene_set	Term	Overlap	P-value	Adjusted P-value	Old P-value	Old Adjusted P-value	Odds Ratio	Combined Score	Genes	Gene_set_db	Category	Background_mode	P_value_num	Adjusted_P_value_num	Combined_Score_num	Overlap_count	neg_log10_adjP	Priority_term	BH_FDR	neg_log10_BH_FDR
GO_Biological_Process_2023	Regulation Of Helicase Activity (GO:0051095)	2/8	5.03284e-06	0.00126798	0	0	951.667	11609.9	MSH2;TP53	GO_Biological_Process_2023	GO Biological Process	default_database_background	5.03284e-06	0.00126798	11609.9	2	2.89689	FALSE	0.000101101	3.99524
GO_Biological_Process_2023	Positive Regulation Of T Cell Apoptotic Process (GO:0070234)	2/9	6.4693e-06	0.00126798	0	0	815.673	9746.03	CD274;TP53	GO_Biological_Process_2023	GO Biological Process	default_database_background	6.4693e-06	0.00126798	9746.03	2	2.89689	TRUE	0.000116277	3.93451
GO_Biological_Process_2023	Positive Regulation Of Protein Phosphorylation (GO:0001934)	4/377	1.4527e-05	0.00160074	0	0	42.0761	468.707	BRAF;KRAS;TP53;TGFBR2	GO_Biological_Process_2023	GO Biological Process	default_database_background	1.4527e-05	0.00160074	468.707	4	2.79568	FALSE	0.000220488	3.65662
GO_Biological_Process_2023	Mitotic Recombination (GO:0006312)	2/14	1.63341e-05	0.00160074	0	0	475.69	5243.18	MSH2;PTEN	GO_Biological_Process_2023	GO Biological Process	default_database_background	1.63341e-05	0.00160074	5243.18	2	2.79568	FALSE	0.000239149	3.62133
GO_Biological_Process_2023	Mismatch Repair (GO:0006298)	2/25	5.37111e-05	0.00421095	0	0	248.05	2438.8	MSH2;MLH1	GO_Biological_Process_2023	GO Biological Process	default_database_background	5.37111e-05	0.00421095	2438.8	2	2.37562	TRUE	0.000582296	3.23486
GO_Biological_Process_2023	Regulation Of Cellular Senescence (GO:2000772)	2/35	0.000106279	0.00694358	0	0	172.797	1580.99	PTEN;TP53	GO_Biological_Process_2023	GO Biological Process	default_database_background	0.000106279	0.00694358	1580.99	2	2.15842	FALSE	0.00100818	2.99646
GO_Biological_Process_2023	Positive Regulation Of Reactive Oxygen Species Metabolic Process (GO:2000379)	2/48	0.000200875	0.00975483	0	0	123.882	1054.59	TP53;TGFBR2	GO_Biological_Process_2023	GO Biological Process	default_database_background	0.000200875	0.00975483	1054.59	2	2.01078	FALSE	0.00185402	2.73189
GO_Biological_Process_2023	Regulation Of Cell Population Proliferation (GO:0042127)	4/766	0.000230578	0.00975483	0	0	20.1879	169.072	PTEN;KRAS;TP53;TGFBR2	GO_Biological_Process_2023	GO Biological Process	default_database_background	0.000230578	0.00975483	169.072	4	2.01078	FALSE	0.00204526	2.68925
GO_Biological_Process_2023	DNA Repair (GO:0006281)	3/291	0.000239982	0.00975483	0	0	34.2066	285.11	MSH2;MLH1;TP53	GO_Biological_Process_2023	GO Biological Process	default_database_background	0.000239982	0.00975483	285.11	3	2.01078	TRUE	0.00210138	2.6775
GO_Biological_Process_2023	Regulation Of Reactive Oxygen Species Metabolic Process (GO:2000377)	2/56	0.000273732	0.00975483	0	0	105.487	865.346	TP53;TGFBR2	GO_Biological_Process_2023	GO Biological Process	default_database_background	0.000273732	0.00975483	865.346	2	2.01078	FALSE	0.00230814	2.63674
GO_Biological_Process_2023	Positive Regulation Of Cellular Metabolic Process (GO:0031325)	2/56	0.000273732	0.00975483	0	0	105.487	865.346	TP53;TGFBR2	GO_Biological_Process_2023	GO Biological Process	default_database_background	0.000273732	0.00975483	865.346	2	2.01078	FALSE	0.00230814	2.63674
GO_Biological_Process_2023	Response To Ionizing Radiation (GO:0010212)	2/72	0.000452632	0.0139591	0	0	81.3102	626.124	MSH2;TP53	GO_Biological_Process_2023	GO Biological Process	default_database_background	0.000452632	0.0139591	626.124	2	1.85514	FALSE	0.00328881	2.48296
GO_Biological_Process_2023	Positive Regulation Of Macromolecule Metabolic Process (GO:0010604)	3/364	0.00046293	0.0139591	0	0	27.1884	208.751	BRAF;KRAS;TP53	GO_Biological_Process_2023	GO Biological Process	default_database_background	0.00046293	0.0139591	208.751	3	1.85514	FALSE	0.00331023	2.48014
GO_Biological_Process_2023	Regulation Of Epithelial To Mesenchymal Transition (GO:0010717)	2/83	0.00060108	0.0168302	0	0	70.2293	520.875	PTEN;TGFBR2	GO_Biological_Process_2023	GO Biological Process	default_database_background	0.00060108	0.0168302	520.875	2	1.77391	FALSE	0.00418916	2.37787
GO_Biological_Process_2023	Regulation Of Peptidyl-Serine Phosphorylation (GO:0033135)	2/93	0.000753871	0.0193442	0	0	62.4804	449.252	PTEN;BRAF	GO_Biological_Process_2023	GO Biological Process	default_database_background	0.000753871	0.0193442	449.252	2	1.71345	FALSE	0.00499897	2.30112
GO_Biological_Process_2023	MAPK Cascade (GO:0000165)	2/98	0.000836599	0.0193442	0	0	59.2113	419.581	BRAF;KRAS	GO_Biological_Process_2023	GO Biological Process	default_database_background	0.000836599	0.0193442	419.581	2	1.71345	TRUE	0.00539054	2.26837
GO_Biological_Process_2023	Response To UV (GO:0009411)	2/100	0.000870867	0.0193442	0	0	57.9971	408.649	MSH2;TP53	GO_Biological_Process_2023	GO Biological Process	default_database_background	0.000870867	0.0193442	408.649	2	1.71345	FALSE	0.0054569	2.26305
GO_Biological_Process_2023	Hemopoiesis (GO:0030097)	2/101	0.000888253	0.0193442	0	0	57.4084	403.366	TP53;TGFBR2	GO_Biological_Process_2023	GO Biological Process	default_database_background	0.000888253	0.0193442	403.366	2	1.71345	FALSE	0.00551524	2.25844
GO_Biological_Process_2023	Positive Regulation Of Gene Expression (GO:0010628)	3/480	0.00103597	0.0194314	0	0	20.4549	140.575	BRAF;KRAS;TP53	GO_Biological_Process_2023	GO Biological Process	default_database_background	0.00103597	0.0194314	140.575	3	1.7115	FALSE	0.00626169	2.20331
GO_Biological_Process_2023	Negative Regulation Of Apoptotic Process (GO:0043066)	3/482	0.00104853	0.0194314	0	0	20.3674	139.728	MSH2;BRAF;TP53	GO_Biological_Process_2023	GO Biological Process	default_database_background	0.00104853	0.0194314	139.728	3	1.7115	TRUE	0.00626484	2.20309
GO_Biological_Process_2023	Positive Regulation Of Cell Population Proliferation (GO:0008284)	3/483	0.00105484	0.0194314	0	0	20.324	139.308	PTEN;KRAS;TGFBR2	GO_Biological_Process_2023	GO Biological Process	default_database_background	0.00105484	0.0194314	139.308	3	1.7115	FALSE	0.00626484	2.20309
GO_Biological_Process_2023	Small GTPase Mediated Signal Transduction (GO:0007264)	2/112	0.00109054	0.0194314	0	0	51.639	352.234	KRAS;TP53	GO_Biological_Process_2023	GO Biological Process	default_database_background	0.00109054	0.0194314	352.234	2	1.7115	FALSE	0.00642102	2.1924
GO_Biological_Process_2023	Circulatory System Development (GO:0072359)	2/132	0.00150979	0.0240157	0	0	43.6505	283.545	PTEN;TGFBR2	GO_Biological_Process_2023	GO Biological Process	default_database_background	0.00150979	0.0240157	283.545	2	1.6195	FALSE	0.00831603	2.08008
GO_Biological_Process_2023	Ras Protein Signal Transduction (GO:0007265)	2/144	0.00179289	0.0240157	0	0	39.9376	252.563	KRAS;TP53	GO_Biological_Process_2023	GO Biological Process	default_database_background	0.00179289	0.0240157	252.563	2	1.6195	FALSE	0.00956674	2.01924
GO_Biological_Process_2023	Positive Regulation Of Cellular Process (GO:0048522)	3/594	0.00191522	0.0240157	0	0	16.4129	102.71	PTEN;KRAS;TGFBR2	GO_Biological_Process_2023	GO Biological Process	default_database_background	0.00191522	0.0240157	102.71	3	1.6195	FALSE	0.0101403	1.99395
GO_Biological_Process_2023	Negative Regulation Of Excitatory Postsynaptic Potential (GO:0090394)	1/5	0.00224816	0.0240157	0	0	624.594	3808.55	PTEN	GO_Biological_Process_2023	GO Biological Process	default_database_background	0.00224816	0.0240157	3808.55	1	1.6195	FALSE	0.0110467	1.95677
GO_Biological_Process_2023	Regulation Of Pentose-Phosphate Shunt (GO:0043456)	1/5	0.00224816	0.0240157	0	0	624.594	3808.55	TP53	GO_Biological_Process_2023	GO Biological Process	default_database_background	0.00224816	0.0240157	3808.55	1	1.6195	FALSE	0.0110467	1.95677
GO_Biological_Process_2023	Postsynaptic Density Assembly (GO:0097107)	1/5	0.00224816	0.0240157	0	0	624.594	3808.55	PTEN	GO_Biological_Process_2023	GO Biological Process	default_database_background	0.00224816	0.0240157	3808.55	1	1.6195	FALSE	0.0110467	1.95677
GO_Biological_Process_2023	Prepulse Inhibition (GO:0060134)	1/5	0.00224816	0.0240157	0	0	624.594	3808.55	PTEN	GO_Biological_Process_2023	GO Biological Process	default_database_background	0.00224816	0.0240157	3808.55	1	1.6195	FALSE	0.0110467	1.95677
GO_Biological_Process_2023	Maintenance Of DNA Repeat Elements (GO:0043570)	1/5	0.00224816	0.0240157	0	0	624.594	3808.55	MSH2	GO_Biological_Process_2023	GO Biological Process	default_database_background	0.00224816	0.0240157	3808.55	1	1.6195	FALSE	0.0110467	1.95677
GO_Biological_Process_2023	Regulation Of Thymocyte Apoptotic Process (GO:0070243)	1/5	0.00224816	0.0240157	0	0	624.594	3808.55	TP53	GO_Biological_Process_2023	GO Biological Process	default_database_background	0.00224816	0.0240157	3808.55	1	1.6195	TRUE	0.0110467	1.95677
GO_Biological_Process_2023	Negative Regulation Of Cell Size (GO:0045792)	1/5	0.00224816	0.0240157	0	0	624.594	3808.55	PTEN	GO_Biological_Process_2023	GO Biological Process	default_database_background	0.00224816	0.0240157	3808.55	1	1.6195	FALSE	0.0110467	1.95677
GO_Biological_Process_2023	Positive Regulation Of Extrinsic Apoptotic Signaling Pathway Via Death Domain Receptors (GO:1902043)	1/5	0.00224816	0.0240157	0	0	624.594	3808.55	PTEN	GO_Biological_Process_2023	GO Biological Process	default_database_background	0.00224816	0.0240157	3808.55	1	1.6195	TRUE	0.0110467	1.95677
GO_Biological_Process_2023	Brain Development (GO:0007420)	2/169	0.00245762	0.0240157	0	0	33.9162	203.787	PTEN;TGFBR2	GO_Biological_Process_2023	GO Biological Process	default_database_background	0.00245762	0.0240157	203.787	2	1.6195	FALSE	0.0118208	1.92735
GO_Biological_Process_2023	Heart Development (GO:0007507)	2/171	0.00251513	0.0240157	0	0	33.5114	200.58	PTEN;TGFBR2	GO_Biological_Process_2023	GO Biological Process	default_database_background	0.00251513	0.0240157	200.58	2	1.6195	FALSE	0.0119294	1.92338
GO_Biological_Process_2023	Negative Regulation Of Dendritic Spine Development (GO:0061000)	1/6	0.00269726	0.0240157	0	0	499.65	2955.69	PTEN	GO_Biological_Process_2023	GO Biological Process	default_database_background	0.00269726	0.0240157	2955.69	1	1.6195	FALSE	0.0121199	1.9165
GO_Biological_Process_2023	Positive Regulation Of Helicase Activity (GO:0051096)	1/6	0.00269726	0.0240157	0	0	499.65	2955.69	MSH2	GO_Biological_Process_2023	GO Biological Process	default_database_background	0.00269726	0.0240157	2955.69	1	1.6195	FALSE	0.0121199	1.9165
GO_Biological_Process_2023	Locomotor Rhythm (GO:0045475)	1/6	0.00269726	0.0240157	0	0	499.65	2955.69	PTEN	GO_Biological_Process_2023	GO Biological Process	default_database_background	0.00269726	0.0240157	2955.69	1	1.6195	FALSE	0.0121199	1.9165
GO_Biological_Process_2023	Regulation Of T Cell Tolerance Induction (GO:0002664)	1/6	0.00269726	0.0240157	0	0	499.65	2955.69	TGFBR2	GO_Biological_Process_2023	GO Biological Process	default_database_background	0.00269726	0.0240157	2955.69	1	1.6195	TRUE	0.0121199	1.9165
GO_Biological_Process_2023	Stress-Induced Premature Senescence (GO:0090400)	1/7	0.00314617	0.0240157	0	0	416.354	2398.85	TP53	GO_Biological_Process_2023	GO Biological Process	default_database_background	0.00314617	0.0240157	2398.85	1	1.6195	FALSE	0.0130694	1.88374
GO_Biological_Process_2023	ER Overload Response (GO:0006983)	1/7	0.00314617	0.0240157	0	0	416.354	2398.85	TP53	GO_Biological_Process_2023	GO Biological Process	default_database_background	0.00314617	0.0240157	2398.85	1	1.6195	FALSE	0.0130694	1.88374
GO_Biological_Process_2023	Regulation Of Epithelial To Mesenchymal Transition Involved In Endocardial Cushion Formation (GO:1905005)	1/7	0.00314617	0.0240157	0	0	416.354	2398.85	TGFBR2	GO_Biological_Process_2023	GO Biological Process	default_database_background	0.00314617	0.0240157	2398.85	1	1.6195	FALSE	0.0130694	1.88374
GO_Biological_Process_2023	Regulation Of Lymphocyte Apoptotic Process (GO:0070228)	1/7	0.00314617	0.0240157	0	0	416.354	2398.85	CD274	GO_Biological_Process_2023	GO Biological Process	default_database_background	0.00314617	0.0240157	2398.85	1	1.6195	TRUE	0.0130694	1.88374
GO_Biological_Process_2023	Postsynaptic Density Organization (GO:0097106)	1/7	0.00314617	0.0240157	0	0	416.354	2398.85	PTEN	GO_Biological_Process_2023	GO Biological Process	default_database_background	0.00314617	0.0240157	2398.85	1	1.6195	FALSE	0.0130694	1.88374
GO_Biological_Process_2023	Regulation Of Wound Healing, Spreading Of Epidermal Cells (GO:1903689)	1/7	0.00314617	0.0240157	0	0	416.354	2398.85	PTEN	GO_Biological_Process_2023	GO Biological Process	default_database_background	0.00314617	0.0240157	2398.85	1	1.6195	FALSE	0.0130694	1.88374
GO_Biological_Process_2023	Positive Regulation Of Cardiac Epithelial To Mesenchymal Transition (GO:0062043)	1/7	0.00314617	0.0240157	0	0	416.354	2398.85	TGFBR2	GO_Biological_Process_2023	GO Biological Process	default_database_background	0.00314617	0.0240157	2398.85	1	1.6195	FALSE	0.0130694	1.88374
GO_Biological_Process_2023	Positive Regulation Of Execution Phase Of Apoptosis (GO:1900119)	1/7	0.00314617	0.0240157	0	0	416.354	2398.85	TP53	GO_Biological_Process_2023	GO Biological Process	default_database_background	0.00314617	0.0240157	2398.85	1	1.6195	FALSE	0.0130694	1.88374
GO_Biological_Process_2023	Somatic Hypermutation Of Immunoglobulin Genes (GO:0016446)	1/7	0.00314617	0.0240157	0	0	416.354	2398.85	MLH1	GO_Biological_Process_2023	GO Biological Process	default_database_background	0.00314617	0.0240157	2398.85	1	1.6195	FALSE	0.0130694	1.88374
GO_Biological_Process_2023	Protein Modification Process (GO:0036211)	3/711	0.00320045	0.0240157	0	0	13.6179	78.2277	PTEN;BRAF;TGFBR2	GO_Biological_Process_2023	GO Biological Process	default_database_background	0.00320045	0.0240157	78.2277	3	1.6195	FALSE	0.0130893	1.88308
GO_Biological_Process_2023	Somatic Recombination Of Immunoglobulin Gene Segments (GO:0016447)	1/8	0.00359491	0.0240157	0	0	356.857	2008.48	MSH2	GO_Biological_Process_2023	GO Biological Process	default_database_background	0.00359491	0.0240157	2008.48	1	1.6195	FALSE	0.0137169	1.86274
GO_Biological_Process_2023	DNA Damage Response, Signal Transduction By P53 Class Mediator Resulting In Transcription Of P21 Class Mediator (GO:0006978)	1/8	0.00359491	0.0240157	0	0	356.857	2008.48	TP53	GO_Biological_Process_2023	GO Biological Process	default_database_background	0.00359491	0.0240157	2008.48	1	1.6195	FALSE	0.0137169	1.86274
GO_Biological_Process_2023	Positive Regulation Of Ubiquitin Protein Ligase Activity (GO:1904668)	1/8	0.00359491	0.0240157	0	0	356.857	2008.48	PTEN	GO_Biological_Process_2023	GO Biological Process	default_database_background	0.00359491	0.0240157	2008.48	1	1.6195	FALSE	0.0137169	1.86274
GO_Biological_Process_2023	Regulation Of Organ Growth (GO:0046620)	1/8	0.00359491	0.0240157	0	0	356.857	2008.48	PTEN	GO_Biological_Process_2023	GO Biological Process	default_database_background	0.00359491	0.0240157	2008.48	1	1.6195	FALSE	0.0137169	1.86274
GO_Biological_Process_2023	Presynaptic Membrane Assembly (GO:0097105)	1/8	0.00359491	0.0240157	0	0	356.857	2008.48	PTEN	GO_Biological_Process_2023	GO Biological Process	default_database_background	0.00359491	0.0240157	2008.48	1	1.6195	FALSE	0.0137169	1.86274
GO_Biological_Process_2023	Somatic Recombination Of Immunoglobulin Genes Involved In Immune Response (GO:0002204)	1/9	0.00404347	0.0240157	0	0	312.234	1720.62	MSH2	GO_Biological_Process_2023	GO Biological Process	default_database_background	0.00404347	0.0240157	1720.62	1	1.6195	TRUE	0.0142522	1.84612
GO_Biological_Process_2023	DNA Damage Response, Signal Transduction Resulting In Transcription (GO:0042772)	1/9	0.00404347	0.0240157	0	0	312.234	1720.62	TP53	GO_Biological_Process_2023	GO Biological Process	default_database_background	0.00404347	0.0240157	1720.62	1	1.6195	FALSE	0.0142522	1.84612
GO_Biological_Process_2023	Excitatory Synapse Assembly (GO:1904861)	1/9	0.00404347	0.0240157	0	0	312.234	1720.62	PTEN	GO_Biological_Process_2023	GO Biological Process	default_database_background	0.00404347	0.0240157	1720.62	1	1.6195	FALSE	0.0142522	1.84612
GO_Biological_Process_2023	Telomere Maintenance Via Recombination (GO:0000722)	1/9	0.00404347	0.0240157	0	0	312.234	1720.62	PTEN	GO_Biological_Process_2023	GO Biological Process	default_database_background	0.00404347	0.0240157	1720.62	1	1.6195	FALSE	0.0142522	1.84612
GO_Biological_Process_2023	Positive Regulation Of Mesenchymal Cell Proliferation (GO:0002053)	1/9	0.00404347	0.0240157	0	0	312.234	1720.62	TGFBR2	GO_Biological_Process_2023	GO Biological Process	default_database_background	0.00404347	0.0240157	1720.62	1	1.6195	FALSE	0.0142522	1.84612
GO_Biological_Process_2023	Negative Regulation Of Phosphatidylinositol 3-Kinase Signaling (GO:0014067)	1/9	0.00404347	0.0240157	0	0	312.234	1720.62	PTEN	GO_Biological_Process_2023	GO Biological Process	default_database_background	0.00404347	0.0240157	1720.62	1	1.6195	FALSE	0.0142522	1.84612
GO_Biological_Process_2023	Hematopoietic Stem Cell Differentiation (GO:0060218)	1/9	0.00404347	0.0240157	0	0	312.234	1720.62	TP53	GO_Biological_Process_2023	GO Biological Process	default_database_background	0.00404347	0.0240157	1720.62	1	1.6195	FALSE	0.0142522	1.84612
GO_Biological_Process_2023	Negative Regulation Of Telomerase Activity (GO:0051974)	1/9	0.00404347	0.0240157	0	0	312.234	1720.62	TP53	GO_Biological_Process_2023	GO Biological Process	default_database_background	0.00404347	0.0240157	1720.62	1	1.6195	FALSE	0.0142522	1.84612
GO_Biological_Process_2023	Presynaptic Membrane Organization (GO:0097090)	1/9	0.00404347	0.0240157	0	0	312.234	1720.62	PTEN	GO_Biological_Process_2023	GO Biological Process	default_database_background	0.00404347	0.0240157	1720.62	1	1.6195	FALSE	0.0142522	1.84612
GO_Biological_Process_2023	Regulation Of CD4-positive, Alpha-Beta T Cell Proliferation (GO:2000561)	1/9	0.00404347	0.0240157	0	0	312.234	1720.62	TGFBR2	GO_Biological_Process_2023	GO Biological Process	default_database_background	0.00404347	0.0240157	1720.62	1	1.6195	TRUE	0.0142522	1.84612
GO_Biological_Process_2023	Myelin Maintenance (GO:0043217)	1/9	0.00404347	0.0240157	0	0	312.234	1720.62	PTEN	GO_Biological_Process_2023	GO Biological Process	default_database_background	0.00404347	0.0240157	1720.62	1	1.6195	FALSE	0.0142522	1.84612
GO_Biological_Process_2023	Myeloid Dendritic Cell Differentiation (GO:0043011)	1/9	0.00404347	0.0240157	0	0	312.234	1720.62	TGFBR2	GO_Biological_Process_2023	GO Biological Process	default_database_background	0.00404347	0.0240157	1720.62	1	1.6195	FALSE	0.0142522	1.84612
GO_Biological_Process_2023	Positive Regulation Of Transcription From RNA Polymerase II Promoter In Response To Endoplasmic Reticulum Stress (GO:1990440)	1/10	0.00449184	0.0242062	0	0	277.528	1500.17	TP53	GO_Biological_Process_2023	GO Biological Process	default_database_background	0.00449184	0.0242062	1500.17	1	1.61607	FALSE	0.0152633	1.81635
GO_Biological_Process_2023	Mitotic G1/S Transition Checkpoint Signaling (GO:0044819)	1/10	0.00449184	0.0242062	0	0	277.528	1500.17	TP53	GO_Biological_Process_2023	GO Biological Process	default_database_background	0.00449184	0.0242062	1500.17	1	1.61607	TRUE	0.0152633	1.81635
GO_Biological_Process_2023	Negative Regulation Of Activated T Cell Proliferation (GO:0046007)	1/10	0.00449184	0.0242062	0	0	277.528	1500.17	CD274	GO_Biological_Process_2023	GO Biological Process	default_database_background	0.00449184	0.0242062	1500.17	1	1.61607	TRUE	0.0152633	1.81635
GO_Biological_Process_2023	Response To Sterol (GO:0036314)	1/10	0.00449184	0.0242062	0	0	277.528	1500.17	TGFBR2	GO_Biological_Process_2023	GO Biological Process	default_database_background	0.00449184	0.0242062	1500.17	1	1.61607	FALSE	0.0152633	1.81635
GO_Biological_Process_2023	Positive Regulation Of Cellular Senescence (GO:2000774)	1/10	0.00449184	0.0242062	0	0	277.528	1500.17	TP53	GO_Biological_Process_2023	GO Biological Process	default_database_background	0.00449184	0.0242062	1500.17	1	1.61607	FALSE	0.0152633	1.81635
GO_Biological_Process_2023	Regulation Of Keratinocyte Migration (GO:0051547)	1/11	0.00494004	0.0242062	0	0	249.762	1326.33	PTEN	GO_Biological_Process_2023	GO Biological Process	default_database_background	0.00494004	0.0242062	1326.33	1	1.61607	FALSE	0.0159908	1.79613
GO_Biological_Process_2023	Regulation Of Mesenchymal Cell Proliferation (GO:0010464)	1/11	0.00494004	0.0242062	0	0	249.762	1326.33	TGFBR2	GO_Biological_Process_2023	GO Biological Process	default_database_background	0.00494004	0.0242062	1326.33	1	1.61607	FALSE	0.0159908	1.79613
GO_Biological_Process_2023	Isotype Switching (GO:0045190)	1/11	0.00494004	0.0242062	0	0	249.762	1326.33	MSH2	GO_Biological_Process_2023	GO Biological Process	default_database_background	0.00494004	0.0242062	1326.33	1	1.61607	FALSE	0.0159908	1.79613
GO_Biological_Process_2023	Brain Morphogenesis (GO:0048854)	1/11	0.00494004	0.0242062	0	0	249.762	1326.33	PTEN	GO_Biological_Process_2023	GO Biological Process	default_database_background	0.00494004	0.0242062	1326.33	1	1.61607	FALSE	0.0159908	1.79613
GO_Biological_Process_2023	Central Nervous System Myelination (GO:0022010)	1/11	0.00494004	0.0242062	0	0	249.762	1326.33	PTEN	GO_Biological_Process_2023	GO Biological Process	default_database_background	0.00494004	0.0242062	1326.33	1	1.61607	FALSE	0.0159908	1.79613
GO_Biological_Process_2023	Central Nervous System Neuron Axonogenesis (GO:0021955)	1/11	0.00494004	0.0242062	0	0	249.762	1326.33	PTEN	GO_Biological_Process_2023	GO Biological Process	default_database_background	0.00494004	0.0242062	1326.33	1	1.61607	FALSE	0.0159908	1.79613
GO_Biological_Process_2023	Response To X-ray (GO:0010165)	1/11	0.00494004	0.0242062	0	0	249.762	1326.33	MSH2	GO_Biological_Process_2023	GO Biological Process	default_database_background	0.00494004	0.0242062	1326.33	1	1.61607	FALSE	0.0159908	1.79613
GO_Biological_Process_2023	Negative Regulation Of CD4-positive, Alpha-Beta T Cell Activation (GO:2000515)	1/11	0.00494004	0.0242062	0	0	249.762	1326.33	CD274	GO_Biological_Process_2023	GO Biological Process	default_database_background	0.00494004	0.0242062	1326.33	1	1.61607	TRUE	0.0159908	1.79613
GO_Biological_Process_2023	Regulation Of T Cell Apoptotic Process (GO:0070232)	1/11	0.00494004	0.0242062	0	0	249.762	1326.33	CD274	GO_Biological_Process_2023	GO Biological Process	default_database_background	0.00494004	0.0242062	1326.33	1	1.61607	TRUE	0.0159908	1.79613
GO_Biological_Process_2023	Regulation Of ERK1 And ERK2 Cascade (GO:0070372)	2/244	0.00504315	0.0244064	0	0	23.3164	123.337	PTEN;BRAF	GO_Biological_Process_2023	GO Biological Process	default_database_background	0.00504315	0.0244064	123.337	2	1.6125	FALSE	0.0162475	1.78921
GO_Biological_Process_2023	Regulation Of Transcription From RNA Polymerase II Promoter In Response To Stress (GO:0043618)	1/12	0.00538806	0.0249099	0	0	227.045	1185.99	TP53	GO_Biological_Process_2023	GO Biological Process	default_database_background	0.00538806	0.0249099	1185.99	1	1.60363	FALSE	0.0169587	1.77061
GO_Biological_Process_2023	Positive Regulation Of CD4-positive, Alpha-Beta T Cell Activation (GO:2000516)	1/12	0.00538806	0.0249099	0	0	227.045	1185.99	TGFBR2	GO_Biological_Process_2023	GO Biological Process	default_database_background	0.00538806	0.0249099	1185.99	1	1.60363	TRUE	0.0169587	1.77061
GO_Biological_Process_2023	Negative Regulation Of Cell Cycle Phase Transition (GO:1901988)	1/12	0.00538806	0.0249099	0	0	227.045	1185.99	PTEN	GO_Biological_Process_2023	GO Biological Process	default_database_background	0.00538806	0.0249099	1185.99	1	1.60363	FALSE	0.0169587	1.77061
GO_Biological_Process_2023	Atrioventricular Valve Development (GO:0003171)	1/13	0.0058359	0.0249099	0	0	208.115	1070.48	TGFBR2	GO_Biological_Process_2023	GO Biological Process	default_database_background	0.0058359	0.0249099	1070.48	1	1.60363	FALSE	0.0176368	1.75358
GO_Biological_Process_2023	Branching Involved In Blood Vessel Morphogenesis (GO:0001569)	1/13	0.0058359	0.0249099	0	0	208.115	1070.48	TGFBR2	GO_Biological_Process_2023	GO Biological Process	default_database_background	0.0058359	0.0249099	1070.48	1	1.60363	FALSE	0.0176368	1.75358
GO_Biological_Process_2023	Cardiac Left Ventricle Morphogenesis (GO:0003214)	1/13	0.0058359	0.0249099	0	0	208.115	1070.48	TGFBR2	GO_Biological_Process_2023	GO Biological Process	default_database_background	0.0058359	0.0249099	1070.48	1	1.60363	FALSE	0.0176368	1.75358
GO_Biological_Process_2023	Myeloid Dendritic Cell Activation (GO:0001773)	1/13	0.0058359	0.0249099	0	0	208.115	1070.48	TGFBR2	GO_Biological_Process_2023	GO Biological Process	default_database_background	0.0058359	0.0249099	1070.48	1	1.60363	FALSE	0.0176368	1.75358
GO_Biological_Process_2023	Positive Regulation Of Alpha-Beta T Cell Differentiation (GO:0046638)	1/13	0.0058359	0.0249099	0	0	208.115	1070.48	TGFBR2	GO_Biological_Process_2023	GO Biological Process	default_database_background	0.0058359	0.0249099	1070.48	1	1.60363	TRUE	0.0176368	1.75358
GO_Biological_Process_2023	Secondary Palate Development (GO:0062009)	1/13	0.0058359	0.0249099	0	0	208.115	1070.48	TGFBR2	GO_Biological_Process_2023	GO Biological Process	default_database_background	0.0058359	0.0249099	1070.48	1	1.60363	FALSE	0.0176368	1.75358
GO_Biological_Process_2023	Embryonic Hemopoiesis (GO:0035162)	1/13	0.0058359	0.0249099	0	0	208.115	1070.48	TGFBR2	GO_Biological_Process_2023	GO Biological Process	default_database_background	0.0058359	0.0249099	1070.48	1	1.60363	FALSE	0.0176368	1.75358
GO_Biological_Process_2023	Regulation Of Protein Phosphorylation (GO:0001932)	2/265	0.00592138	0.0249099	0	0	21.4318	109.928	PTEN;KRAS	GO_Biological_Process_2023	GO Biological Process	default_database_background	0.00592138	0.0249099	109.928	2	1.60363	FALSE	0.0178163	1.74918
GO_Biological_Process_2023	Aorta Development (GO:0035904)	1/14	0.00628356	0.0249099	0	0	192.096	973.893	TGFBR2	GO_Biological_Process_2023	GO Biological Process	default_database_background	0.00628356	0.0249099	973.893	1	1.60363	FALSE	0.0186595	1.7291
GO_Biological_Process_2023	Pathway-Restricted SMAD Protein Phosphorylation (GO:0060389)	1/14	0.00628356	0.0249099	0	0	192.096	973.893	TGFBR2	GO_Biological_Process_2023	GO Biological Process	default_database_background	0.00628356	0.0249099	973.893	1	1.60363	FALSE	0.0186595	1.7291
GO_Biological_Process_2023	Embryonic Cranial Skeleton Morphogenesis (GO:0048701)	1/14	0.00628356	0.0249099	0	0	192.096	973.893	TGFBR2	GO_Biological_Process_2023	GO Biological Process	default_database_background	0.00628356	0.0249099	973.893	1	1.60363	FALSE	0.0186595	1.7291
GO_Biological_Process_2023	Central Nervous System Development (GO:0007417)	2/283	0.00672637	0.0249099	0	0	20.0407	100.238	PTEN;TGFBR2	GO_Biological_Process_2023	GO Biological Process	default_database_background	0.00672637	0.0249099	100.238	2	1.60363	FALSE	0.0192356	1.71589
GO_Biological_Process_2023	B Cell Mediated Immunity (GO:0019724)	1/15	0.00673105	0.0249099	0	0	178.366	892.013	MSH2	GO_Biological_Process_2023	GO Biological Process	default_database_background	0.00673105	0.0249099	892.013	1	1.60363	FALSE	0.0192356	1.71589
GO_Biological_Process_2023	Negative Regulation Of Focal Adhesion Assembly (GO:0051895)	1/15	0.00673105	0.0249099	0	0	178.366	892.013	PTEN	GO_Biological_Process_2023	GO Biological Process	default_database_background	0.00673105	0.0249099	892.013	1	1.60363	FALSE	0.0192356	1.71589
GO_Biological_Process_2023	Positive Regulation Of Transmembrane Transport (GO:0034764)	1/15	0.00673105	0.0249099	0	0	178.366	892.013	BRAF	GO_Biological_Process_2023	GO Biological Process	default_database_background	0.00673105	0.0249099	892.013	1	1.60363	FALSE	0.0192356	1.71589
GO_Biological_Process_2023	Presynapse Assembly (GO:0099054)	1/15	0.00673105	0.0249099	0	0	178.366	892.013	PTEN	GO_Biological_Process_2023	GO Biological Process	default_database_background	0.00673105	0.0249099	892.013	1	1.60363	FALSE	0.0192356	1.71589
GO_Biological_Process_2023	Receptor Catabolic Process (GO:0032801)	1/15	0.00673105	0.0249099	0	0	178.366	892.013	RNF43	GO_Biological_Process_2023	GO Biological Process	default_database_background	0.00673105	0.0249099	892.013	1	1.60363	FALSE	0.0192356	1.71589
GO_Biological_Process_2023	Dendritic Spine Morphogenesis (GO:0060997)	1/15	0.00673105	0.0249099	0	0	178.366	892.013	PTEN	GO_Biological_Process_2023	GO Biological Process	default_database_background	0.00673105	0.0249099	892.013	1	1.60363	FALSE	0.0192356	1.71589
GO_Biological_Process_2023	Negative Regulation Of Cell-Substrate Junction Organization (GO:0150118)	1/15	0.00673105	0.0249099	0	0	178.366	892.013	PTEN	GO_Biological_Process_2023	GO Biological Process	default_database_background	0.00673105	0.0249099	892.013	1	1.60363	FALSE	0.0192356	1.71589
GO_Biological_Process_2023	B Cell Activation Involved In Immune Response (GO:0002312)	1/16	0.00717835	0.0249099	0	0	166.467	821.794	MSH2	GO_Biological_Process_2023	GO Biological Process	default_database_background	0.00717835	0.0249099	821.794	1	1.60363	TRUE	0.0198494	1.70225
GO_Biological_Process_2023	Negative Regulation Of Interleukin-10 Production (GO:0032693)	1/16	0.00717835	0.0249099	0	0	166.467	821.794	CD274	GO_Biological_Process_2023	GO Biological Process	default_database_background	0.00717835	0.0249099	821.794	1	1.60363	FALSE	0.0198494	1.70225
GO_Biological_Process_2023	Lymphocyte Mediated Immunity (GO:0002449)	1/16	0.00717835	0.0249099	0	0	166.467	821.794	MSH2	GO_Biological_Process_2023	GO Biological Process	default_database_background	0.00717835	0.0249099	821.794	1	1.60363	TRUE	0.0198494	1.70225
GO_Biological_Process_2023	Phosphatidylinositol Dephosphorylation (GO:0046856)	1/16	0.00717835	0.0249099	0	0	166.467	821.794	PTEN	GO_Biological_Process_2023	GO Biological Process	default_database_background	0.00717835	0.0249099	821.794	1	1.60363	FALSE	0.0198494	1.70225
GO_Biological_Process_2023	Cellular Response To Gamma Radiation (GO:0071480)	1/16	0.00717835	0.0249099	0	0	166.467	821.794	TP53	GO_Biological_Process_2023	GO Biological Process	default_database_background	0.00717835	0.0249099	821.794	1	1.60363	FALSE	0.0198494	1.70225
GO_Biological_Process_2023	Response To UV-B (GO:0010224)	1/16	0.00717835	0.0249099	0	0	166.467	821.794	MSH2	GO_Biological_Process_2023	GO Biological Process	default_database_background	0.00717835	0.0249099	821.794	1	1.60363	FALSE	0.0198494	1.70225
GO_Biological_Process_2023	Negative Regulation Of ATP-dependent Activity (GO:0032780)	1/16	0.00717835	0.0249099	0	0	166.467	821.794	TP53	GO_Biological_Process_2023	GO Biological Process	default_database_background	0.00717835	0.0249099	821.794	1	1.60363	FALSE	0.0198494	1.70225
GO_Biological_Process_2023	Negative Regulation Of Fibroblast Proliferation (GO:0048147)	1/17	0.00762547	0.0249099	0	0	156.055	760.963	TP53	GO_Biological_Process_2023	GO Biological Process	default_database_background	0.00762547	0.0249099	760.963	1	1.60363	FALSE	0.0201868	1.69493
GO_Biological_Process_2023	DNA Damage Response, Signal Transduction By P53 Class Mediator Resulting In Cell Cycle Arrest (GO:0006977)	1/17	0.00762547	0.0249099	0	0	156.055	760.963	TP53	GO_Biological_Process_2023	GO Biological Process	default_database_background	0.00762547	0.0249099	760.963	1	1.60363	FALSE	0.0201868	1.69493
GO_Biological_Process_2023	Regulation Of Glucose Transmembrane Transport (GO:0010827)	1/17	0.00762547	0.0249099	0	0	156.055	760.963	BRAF	GO_Biological_Process_2023	GO Biological Process	default_database_background	0.00762547	0.0249099	760.963	1	1.60363	FALSE	0.0201868	1.69493
GO_Biological_Process_2023	Negative Regulation Of Vascular Associated Smooth Muscle Cell Proliferation (GO:1904706)	1/17	0.00762547	0.0249099	0	0	156.055	760.963	PTEN	GO_Biological_Process_2023	GO Biological Process	default_database_background	0.00762547	0.0249099	760.963	1	1.60363	FALSE	0.0201868	1.69493
GO_Biological_Process_2023	Aorta Morphogenesis (GO:0035909)	1/17	0.00762547	0.0249099	0	0	156.055	760.963	TGFBR2	GO_Biological_Process_2023	GO Biological Process	default_database_background	0.00762547	0.0249099	760.963	1	1.60363	FALSE	0.0201868	1.69493
GO_Biological_Process_2023	Positive Regulation Of Transcription From RNA Polymerase II Promoter In Response To Stress (GO:0036003)	1/17	0.00762547	0.0249099	0	0	156.055	760.963	TP53	GO_Biological_Process_2023	GO Biological Process	default_database_background	0.00762547	0.0249099	760.963	1	1.60363	FALSE	0.0201868	1.69493
GO_Biological_Process_2023	Regulation Of Ubiquitin Protein Ligase Activity (GO:1904666)	1/17	0.00762547	0.0249099	0	0	156.055	760.963	PTEN	GO_Biological_Process_2023	GO Biological Process	default_database_background	0.00762547	0.0249099	760.963	1	1.60363	FALSE	0.0201868	1.69493
GO_Biological_Process_2023	Central Nervous System Neuron Development (GO:0021954)	1/17	0.00762547	0.0249099	0	0	156.055	760.963	PTEN	GO_Biological_Process_2023	GO Biological Process	default_database_background	0.00762547	0.0249099	760.963	1	1.60363	FALSE	0.0201868	1.69493
GO_Biological_Process_2023	Positive Regulation Of Alpha-Beta T Cell Proliferation (GO:0046641)	1/17	0.00762547	0.0249099	0	0	156.055	760.963	TGFBR2	GO_Biological_Process_2023	GO Biological Process	default_database_background	0.00762547	0.0249099	760.963	1	1.60363	TRUE	0.0201868	1.69493
GO_Biological_Process_2023	Negative Regulation Of Cellular Senescence (GO:2000773)	1/17	0.00762547	0.0249099	0	0	156.055	760.963	PTEN	GO_Biological_Process_2023	GO Biological Process	default_database_background	0.00762547	0.0249099	760.963	1	1.60363	FALSE	0.0201868	1.69493
GO_Biological_Process_2023	Response To Cholesterol (GO:0070723)	1/18	0.00807242	0.0259376	0	0	146.868	707.8	TGFBR2	GO_Biological_Process_2023	GO Biological Process	default_database_background	0.00807242	0.0259376	707.8	1	1.58607	FALSE	0.0211244	1.67522
GO_Biological_Process_2023	Regulation Of Cell Cycle G2/M Phase Transition (GO:1902749)	1/18	0.00807242	0.0259376	0	0	146.868	707.8	TP53	GO_Biological_Process_2023	GO Biological Process	default_database_background	0.00807242	0.0259376	707.8	1	1.58607	FALSE	0.0211244	1.67522
GO_Biological_Process_2023	Negative Regulation Of Peptidyl-Serine Phosphorylation (GO:0033137)	1/19	0.00851919	0.0265041	0	0	138.701	660.972	PTEN	GO_Biological_Process_2023	GO Biological Process	default_database_background	0.00851919	0.0265041	660.972	1	1.57669	FALSE	0.0217112	1.66332
GO_Biological_Process_2023	Intrinsic Apoptotic Signaling Pathway In Response To DNA Damage By P53 Class Mediator (GO:0042771)	1/19	0.00851919	0.0265041	0	0	138.701	660.972	TP53	GO_Biological_Process_2023	GO Biological Process	default_database_background	0.00851919	0.0265041	660.972	1	1.57669	TRUE	0.0217112	1.66332
GO_Biological_Process_2023	Atrioventricular Valve Morphogenesis (GO:0003181)	1/19	0.00851919	0.0265041	0	0	138.701	660.972	TGFBR2	GO_Biological_Process_2023	GO Biological Process	default_database_background	0.00851919	0.0265041	660.972	1	1.57669	FALSE	0.0217112	1.66332
GO_Biological_Process_2023	Negative Regulation Of Cyclin-Dependent Protein Serine/Threonine Kinase Activity (GO:0045736)	1/19	0.00851919	0.0265041	0	0	138.701	660.972	PTEN	GO_Biological_Process_2023	GO Biological Process	default_database_background	0.00851919	0.0265041	660.972	1	1.57669	FALSE	0.0217112	1.66332
GO_Biological_Process_2023	Negative Regulation Of Cyclin-Dependent Protein Kinase Activity (GO:1904030)	1/20	0.00896577	0.0276739	0	0	131.395	619.44	PTEN	GO_Biological_Process_2023	GO Biological Process	default_database_background	0.00896577	0.0276739	619.44	1	1.55793	FALSE	0.0224309	1.64915
GO_Biological_Process_2023	Endocardial Cushion Morphogenesis (GO:0003203)	1/21	0.00941218	0.0288248	0	0	124.819	582.373	TGFBR2	GO_Biological_Process_2023	GO Biological Process	default_database_background	0.00941218	0.0288248	582.373	1	1.54023	FALSE	0.0234618	1.62964
GO_Biological_Process_2023	Postreplication Repair (GO:0006301)	1/22	0.00985841	0.0290564	0	0	118.869	549.107	MSH2	GO_Biological_Process_2023	GO Biological Process	default_database_background	0.00985841	0.0290564	549.107	1	1.53676	TRUE	0.0240475	1.61893
GO_Biological_Process_2023	Response To Gamma Radiation (GO:0010332)	1/22	0.00985841	0.0290564	0	0	118.869	549.107	TP53	GO_Biological_Process_2023	GO Biological Process	default_database_background	0.00985841	0.0290564	549.107	1	1.53676	FALSE	0.0240475	1.61893
GO_Biological_Process_2023	Dendritic Cell Differentiation (GO:0097028)	1/22	0.00985841	0.0290564	0	0	118.869	549.107	TGFBR2	GO_Biological_Process_2023	GO Biological Process	default_database_background	0.00985841	0.0290564	549.107	1	1.53676	FALSE	0.0240475	1.61893
GO_Biological_Process_2023	Negative Regulation Of Axonogenesis (GO:0050771)	1/22	0.00985841	0.0290564	0	0	118.869	549.107	PTEN	GO_Biological_Process_2023	GO Biological Process	default_database_background	0.00985841	0.0290564	549.107	1	1.53676	FALSE	0.0240475	1.61893
GO_Biological_Process_2023	Positive Regulation Of Excitatory Postsynaptic Potential (GO:2000463)	1/22	0.00985841	0.0290564	0	0	118.869	549.107	PTEN	GO_Biological_Process_2023	GO Biological Process	default_database_background	0.00985841	0.0290564	549.107	1	1.53676	FALSE	0.0240475	1.61893
GO_Biological_Process_2023	Adaptive Immune Response Based On Somatic Recombination Of Immune Receptors Built From Immunoglobulin Superfamily Domains (GO:0002460)	1/23	0.0103045	0.0297011	0	0	113.46	519.101	MSH2	GO_Biological_Process_2023	GO Biological Process	default_database_background	0.0103045	0.0297011	519.101	1	1.52723	TRUE	0.0246082	1.60892
GO_Biological_Process_2023	Artery Development (GO:0060840)	1/23	0.0103045	0.0297011	0	0	113.46	519.101	TGFBR2	GO_Biological_Process_2023	GO Biological Process	default_database_background	0.0103045	0.0297011	519.101	1	1.52723	FALSE	0.0246082	1.60892
GO_Biological_Process_2023	Entrainment Of Circadian Clock By Photoperiod (GO:0043153)	1/23	0.0103045	0.0297011	0	0	113.46	519.101	TP53	GO_Biological_Process_2023	GO Biological Process	default_database_background	0.0103045	0.0297011	519.101	1	1.52723	FALSE	0.0246082	1.60892
GO_Biological_Process_2023	Regulation Of Execution Phase Of Apoptosis (GO:1900117)	1/24	0.0107503	0.0298875	0	0	108.522	491.909	TP53	GO_Biological_Process_2023	GO Biological Process	default_database_background	0.0107503	0.0298875	491.909	1	1.52451	FALSE	0.0250597	1.60102
GO_Biological_Process_2023	Outflow Tract Septum Morphogenesis (GO:0003148)	1/24	0.0107503	0.0298875	0	0	108.522	491.909	TGFBR2	GO_Biological_Process_2023	GO Biological Process	default_database_background	0.0107503	0.0298875	491.909	1	1.52451	FALSE	0.0250597	1.60102
GO_Biological_Process_2023	Protein Kinase B Signaling (GO:0043491)	1/24	0.0107503	0.0298875	0	0	108.522	491.909	PTEN	GO_Biological_Process_2023	GO Biological Process	default_database_background	0.0107503	0.0298875	491.909	1	1.52451	FALSE	0.0250597	1.60102
GO_Biological_Process_2023	Photoperiodism (GO:0009648)	1/24	0.0107503	0.0298875	0	0	108.522	491.909	TP53	GO_Biological_Process_2023	GO Biological Process	default_database_background	0.0107503	0.0298875	491.909	1	1.52451	FALSE	0.0250597	1.60102
GO_Biological_Process_2023	Negative Regulation Of Cell Junction Assembly (GO:1901889)	1/24	0.0107503	0.0298875	0	0	108.522	491.909	PTEN	GO_Biological_Process_2023	GO Biological Process	default_database_background	0.0107503	0.0298875	491.909	1	1.52451	FALSE	0.0250597	1.60102
GO_Biological_Process_2023	Positive Regulation Of Release Of Cytochrome C From Mitochondria (GO:0090200)	1/25	0.011196	0.0304781	0	0	103.995	467.165	TP53	GO_Biological_Process_2023	GO Biological Process	default_database_background	0.011196	0.0304781	467.165	1	1.51601	FALSE	0.0257091	1.58991
GO_Biological_Process_2023	Regulation Of Cell Cycle Phase Transition (GO:1901987)	1/25	0.011196	0.0304781	0	0	103.995	467.165	TP53	GO_Biological_Process_2023	GO Biological Process	default_database_background	0.011196	0.0304781	467.165	1	1.51601	FALSE	0.0257091	1.58991
GO_Biological_Process_2023	Regulation Of Cell Size (GO:0008361)	1/25	0.011196	0.0304781	0	0	103.995	467.165	PTEN	GO_Biological_Process_2023	GO Biological Process	default_database_background	0.011196	0.0304781	467.165	1	1.51601	FALSE	0.0257091	1.58991
GO_Biological_Process_2023	Regulation Of Gene Expression (GO:0010468)	3/1127	0.0116004	0.0306174	0	0	8.39279	37.4043	BRAF;KRAS;TP53	GO_Biological_Process_2023	GO Biological Process	default_database_background	0.0116004	0.0306174	37.4043	3	1.51403	FALSE	0.0262415	1.58101
GO_Biological_Process_2023	Mitotic G1 DNA Damage Checkpoint Signaling (GO:0031571)	1/26	0.0116415	0.0306174	0	0	99.83	444.56	TP53	GO_Biological_Process_2023	GO Biological Process	default_database_background	0.0116415	0.0306174	444.56	1	1.51403	TRUE	0.0262415	1.58101
GO_Biological_Process_2023	Cellular Response To Xenobiotic Stimulus (GO:0071466)	1/26	0.0116415	0.0306174	0	0	99.83	444.56	TP53	GO_Biological_Process_2023	GO Biological Process	default_database_background	0.0116415	0.0306174	444.56	1	1.51403	FALSE	0.0262415	1.58101
GO_Biological_Process_2023	Dendritic Spine Organization (GO:0097061)	1/26	0.0116415	0.0306174	0	0	99.83	444.56	PTEN	GO_Biological_Process_2023	GO Biological Process	default_database_background	0.0116415	0.0306174	444.56	1	1.51403	FALSE	0.0262415	1.58101
GO_Biological_Process_2023	Negative Regulation Of Catalytic Activity (GO:0043086)	1/26	0.0116415	0.0306174	0	0	99.83	444.56	TP53	GO_Biological_Process_2023	GO Biological Process	default_database_background	0.0116415	0.0306174	444.56	1	1.51403	FALSE	0.0262415	1.58101
GO_Biological_Process_2023	Negative Regulation Of Cell Population Proliferation (GO:0008285)	2/379	0.0118065	0.0306174	0	0	14.8647	65.986	PTEN;TP53	GO_Biological_Process_2023	GO Biological Process	default_database_background	0.0118065	0.0306174	65.986	2	1.51403	FALSE	0.0265259	1.57633
GO_Biological_Process_2023	Negative Regulation Of Programmed Cell Death (GO:0043069)	2/381	0.0119261	0.0306174	0	0	14.7848	65.4822	BRAF;TP53	GO_Biological_Process_2023	GO Biological Process	default_database_background	0.0119261	0.0306174	65.4822	2	1.51403	FALSE	0.0267065	1.57338
GO_Biological_Process_2023	Negative Regulation Of Neurogenesis (GO:0050768)	1/27	0.0120869	0.0306174	0	0	95.9856	423.837	PTEN	GO_Biological_Process_2023	GO Biological Process	default_database_background	0.0120869	0.0306174	423.837	1	1.51403	FALSE	0.0267593	1.57252
GO_Biological_Process_2023	Ventricular Septum Morphogenesis (GO:0060412)	1/27	0.0120869	0.0306174	0	0	95.9856	423.837	TGFBR2	GO_Biological_Process_2023	GO Biological Process	default_database_background	0.0120869	0.0306174	423.837	1	1.51403	FALSE	0.0267593	1.57252
GO_Biological_Process_2023	Positive Regulation Of Ubiquitin-Protein Transferase Activity (GO:0051443)	1/27	0.0120869	0.0306174	0	0	95.9856	423.837	PTEN	GO_Biological_Process_2023	GO Biological Process	default_database_background	0.0120869	0.0306174	423.837	1	1.51403	FALSE	0.0267593	1.57252
GO_Biological_Process_2023	DNA Damage Response (GO:0006974)	2/384	0.0121064	0.0306174	0	0	14.6664	64.7379	MSH2;TP53	GO_Biological_Process_2023	GO Biological Process	default_database_background	0.0121064	0.0306174	64.7379	2	1.51403	FALSE	0.0267593	1.57252
GO_Biological_Process_2023	Hematopoietic Progenitor Cell Differentiation (GO:0002244)	1/28	0.012532	0.0308966	0	0	92.4259	404.776	TP53	GO_Biological_Process_2023	GO Biological Process	default_database_background	0.012532	0.0308966	404.776	1	1.51009	FALSE	0.0270867	1.56724
GO_Biological_Process_2023	Negative Regulation Of Type II Interferon Production (GO:0032689)	1/28	0.012532	0.0308966	0	0	92.4259	404.776	CD274	GO_Biological_Process_2023	GO Biological Process	default_database_background	0.012532	0.0308966	404.776	1	1.51009	FALSE	0.0270867	1.56724
GO_Biological_Process_2023	Negative Regulation Of Wound Healing (GO:0061045)	1/28	0.012532	0.0308966	0	0	92.4259	404.776	PTEN	GO_Biological_Process_2023	GO Biological Process	default_database_background	0.012532	0.0308966	404.776	1	1.51009	FALSE	0.0270867	1.56724
GO_Biological_Process_2023	Regulation Of Plasma Membrane Bounded Cell Projection Organization (GO:0120035)	1/28	0.012532	0.0308966	0	0	92.4259	404.776	PTEN	GO_Biological_Process_2023	GO Biological Process	default_database_background	0.012532	0.0308966	404.776	1	1.51009	FALSE	0.0270867	1.56724
GO_Biological_Process_2023	Response To Alcohol (GO:0097305)	1/29	0.012977	0.0314199	0	0	89.1205	387.191	TGFBR2	GO_Biological_Process_2023	GO Biological Process	default_database_background	0.012977	0.0314199	387.191	1	1.50279	FALSE	0.02796	1.55346
GO_Biological_Process_2023	Negative Regulation Of Epithelial To Mesenchymal Transition (GO:0010719)	1/30	0.0134218	0.0314199	0	0	86.0431	370.921	PTEN	GO_Biological_Process_2023	GO Biological Process	default_database_background	0.0134218	0.0314199	370.921	1	1.50279	FALSE	0.0284693	1.54562
GO_Biological_Process_2023	Regulation Of Dendritic Spine Morphogenesis (GO:0061001)	1/30	0.0134218	0.0314199	0	0	86.0431	370.921	PTEN	GO_Biological_Process_2023	GO Biological Process	default_database_background	0.0134218	0.0314199	370.921	1	1.50279	FALSE	0.0284693	1.54562
GO_Biological_Process_2023	Artery Morphogenesis (GO:0048844)	1/30	0.0134218	0.0314199	0	0	86.0431	370.921	TGFBR2	GO_Biological_Process_2023	GO Biological Process	default_database_background	0.0134218	0.0314199	370.921	1	1.50279	FALSE	0.0284693	1.54562
GO_Biological_Process_2023	Phospholipid Dephosphorylation (GO:0046839)	1/30	0.0134218	0.0314199	0	0	86.0431	370.921	PTEN	GO_Biological_Process_2023	GO Biological Process	default_database_background	0.0134218	0.0314199	370.921	1	1.50279	FALSE	0.0284693	1.54562
GO_Biological_Process_2023	Embryonic Skeletal System Morphogenesis (GO:0048704)	1/30	0.0134218	0.0314199	0	0	86.0431	370.921	TGFBR2	GO_Biological_Process_2023	GO Biological Process	default_database_background	0.0134218	0.0314199	370.921	1	1.50279	FALSE	0.0284693	1.54562
GO_Biological_Process_2023	Cellular Response To Oxygen-Containing Compound (GO:1901701)	2/406	0.0134657	0.0314199	0	0	13.8522	59.6699	CD274;BRAF	GO_Biological_Process_2023	GO Biological Process	default_database_background	0.0134657	0.0314199	59.6699	2	1.50279	FALSE	0.0284739	1.54555
GO_Biological_Process_2023	Negative Regulation Of Developmental Growth (GO:0048640)	1/31	0.0138665	0.0314199	0	0	83.1708	355.828	PTEN	GO_Biological_Process_2023	GO Biological Process	default_database_background	0.0138665	0.0314199	355.828	1	1.50279	FALSE	0.0286127	1.54344
GO_Biological_Process_2023	Positive Regulation Of Glucose Transmembrane Transport (GO:0010828)	1/31	0.0138665	0.0314199	0	0	83.1708	355.828	BRAF	GO_Biological_Process_2023	GO Biological Process	default_database_background	0.0138665	0.0314199	355.828	1	1.50279	FALSE	0.0286127	1.54344
GO_Biological_Process_2023	Positive Regulation Of Proteolysis Involved In Protein Catabolic Process (GO:1903052)	1/31	0.0138665	0.0314199	0	0	83.1708	355.828	PTEN	GO_Biological_Process_2023	GO Biological Process	default_database_background	0.0138665	0.0314199	355.828	1	1.50279	FALSE	0.0286127	1.54344
GO_Biological_Process_2023	Protein Localization To Chromatin (GO:0071168)	1/31	0.0138665	0.0314199	0	0	83.1708	355.828	MSH2	GO_Biological_Process_2023	GO Biological Process	default_database_background	0.0138665	0.0314199	355.828	1	1.50279	FALSE	0.0286127	1.54344
GO_Biological_Process_2023	Modulation Of Excitatory Postsynaptic Potential (GO:0098815)	1/31	0.0138665	0.0314199	0	0	83.1708	355.828	PTEN	GO_Biological_Process_2023	GO Biological Process	default_database_background	0.0138665	0.0314199	355.828	1	1.50279	FALSE	0.0286127	1.54344
GO_Biological_Process_2023	Negative Regulation Of DNA Biosynthetic Process (GO:2000279)	1/31	0.0138665	0.0314199	0	0	83.1708	355.828	TP53	GO_Biological_Process_2023	GO Biological Process	default_database_background	0.0138665	0.0314199	355.828	1	1.50279	FALSE	0.0286127	1.54344
GO_Biological_Process_2023	Negative Regulation Of Cell-Matrix Adhesion (GO:0001953)	1/31	0.0138665	0.0314199	0	0	83.1708	355.828	PTEN	GO_Biological_Process_2023	GO Biological Process	default_database_background	0.0138665	0.0314199	355.828	1	1.50279	FALSE	0.0286127	1.54344
GO_Biological_Process_2023	Phosphatidylinositol 3-Kinase Signaling (GO:0014065)	1/32	0.0143109	0.0320564	0	0	80.4839	341.794	PTEN	GO_Biological_Process_2023	GO Biological Process	default_database_background	0.0143109	0.0320564	341.794	1	1.49409	FALSE	0.0292645	1.53366
GO_Biological_Process_2023	Negative Regulation Of G1/S Transition Of Mitotic Cell Cycle (GO:2000134)	1/32	0.0143109	0.0320564	0	0	80.4839	341.794	PTEN	GO_Biological_Process_2023	GO Biological Process	default_database_background	0.0143109	0.0320564	341.794	1	1.49409	FALSE	0.0292645	1.53366
GO_Biological_Process_2023	Negative Regulation Of Epithelial Cell Migration (GO:0010633)	1/33	0.0147552	0.032313	0	0	77.9648	328.712	PTEN	GO_Biological_Process_2023	GO Biological Process	default_database_background	0.0147552	0.032313	328.712	1	1.49062	FALSE	0.029728	1.52683
GO_Biological_Process_2023	Vasculogenesis (GO:0001570)	1/33	0.0147552	0.032313	0	0	77.9648	328.712	TGFBR2	GO_Biological_Process_2023	GO Biological Process	default_database_background	0.0147552	0.032313	328.712	1	1.49062	FALSE	0.029728	1.52683
GO_Biological_Process_2023	Regulation Of Activated T Cell Proliferation (GO:0046006)	1/33	0.0147552	0.032313	0	0	77.9648	328.712	CD274	GO_Biological_Process_2023	GO Biological Process	default_database_background	0.0147552	0.032313	328.712	1	1.49062	TRUE	0.029728	1.52683
GO_Biological_Process_2023	Signal Transduction By P53 Class Mediator (GO:0072331)	1/33	0.0147552	0.032313	0	0	77.9648	328.712	TP53	GO_Biological_Process_2023	GO Biological Process	default_database_background	0.0147552	0.032313	328.712	1	1.49062	FALSE	0.029728	1.52683
GO_Biological_Process_2023	Phosphorylation (GO:0016310)	2/429	0.0149558	0.0325704	0	0	13.0907	55.0156	BRAF;TGFBR2	GO_Biological_Process_2023	GO Biological Process	default_database_background	0.0149558	0.0325704	55.0156	2	1.48718	FALSE	0.0300436	1.52225
GO_Biological_Process_2023	Transcription Initiation-Coupled Chromatin Remodeling (GO:0045815)	1/34	0.0151993	0.0327369	0	0	75.5985	316.494	TP53	GO_Biological_Process_2023	GO Biological Process	default_database_background	0.0151993	0.0327369	316.494	1	1.48496	FALSE	0.0301776	1.52032
GO_Biological_Process_2023	Negative Regulation Of Cell Cycle Process (GO:0010948)	1/34	0.0151993	0.0327369	0	0	75.5985	316.494	TP53	GO_Biological_Process_2023	GO Biological Process	default_database_background	0.0151993	0.0327369	316.494	1	1.48496	FALSE	0.0301776	1.52032
GO_Biological_Process_2023	Intrinsic Apoptotic Signaling Pathway By P53 Class Mediator (GO:0072332)	1/35	0.0156432	0.0331466	0	0	73.3713	305.057	TP53	GO_Biological_Process_2023	GO Biological Process	default_database_background	0.0156432	0.0331466	305.057	1	1.47956	TRUE	0.0307905	1.51158
GO_Biological_Process_2023	Dendrite Morphogenesis (GO:0048813)	1/35	0.0156432	0.0331466	0	0	73.3713	305.057	PTEN	GO_Biological_Process_2023	GO Biological Process	default_database_background	0.0156432	0.0331466	305.057	1	1.47956	FALSE	0.0307905	1.51158
GO_Biological_Process_2023	Negative Regulation Of Cell Cycle G1/S Phase Transition (GO:1902807)	1/35	0.0156432	0.0331466	0	0	73.3713	305.057	PTEN	GO_Biological_Process_2023	GO Biological Process	default_database_background	0.0156432	0.0331466	305.057	1	1.47956	FALSE	0.0307905	1.51158
GO_Biological_Process_2023	DNA Damage Response, Signal Transduction By P53 Class Mediator (GO:0030330)	1/36	0.0160869	0.0335429	0	0	71.2714	294.333	TP53	GO_Biological_Process_2023	GO Biological Process	default_database_background	0.0160869	0.0335429	294.333	1	1.4744	FALSE	0.0312751	1.5048
GO_Biological_Process_2023	Negative Regulation Of Protein Kinase B Signaling (GO:0051898)	1/36	0.0160869	0.0335429	0	0	71.2714	294.333	PTEN	GO_Biological_Process_2023	GO Biological Process	default_database_background	0.0160869	0.0335429	294.333	1	1.4744	FALSE	0.0312751	1.5048
GO_Biological_Process_2023	Negative Regulation Of T Cell Proliferation (GO:0042130)	1/36	0.0160869	0.0335429	0	0	71.2714	294.333	CD274	GO_Biological_Process_2023	GO Biological Process	default_database_background	0.0160869	0.0335429	294.333	1	1.4744	TRUE	0.0312751	1.5048
GO_Biological_Process_2023	Ventricular Septum Development (GO:0003281)	1/37	0.0165305	0.0335748	0	0	69.2882	284.258	TGFBR2	GO_Biological_Process_2023	GO Biological Process	default_database_background	0.0165305	0.0335748	284.258	1	1.47399	FALSE	0.0312751	1.5048
GO_Biological_Process_2023	Negative Regulation Of Smooth Muscle Cell Proliferation (GO:0048662)	1/37	0.0165305	0.0335748	0	0	69.2882	284.258	PTEN	GO_Biological_Process_2023	GO Biological Process	default_database_background	0.0165305	0.0335748	284.258	1	1.47399	FALSE	0.0312751	1.5048
GO_Biological_Process_2023	Negative Regulation Of Transferase Activity (GO:0051348)	1/37	0.0165305	0.0335748	0	0	69.2882	284.258	TP53	GO_Biological_Process_2023	GO Biological Process	default_database_background	0.0165305	0.0335748	284.258	1	1.47399	FALSE	0.0312751	1.5048
GO_Biological_Process_2023	Aortic Valve Morphogenesis (GO:0003180)	1/37	0.0165305	0.0335748	0	0	69.2882	284.258	TGFBR2	GO_Biological_Process_2023	GO Biological Process	default_database_background	0.0165305	0.0335748	284.258	1	1.47399	FALSE	0.0312751	1.5048
GO_Biological_Process_2023	Regulation Of Vascular Associated Smooth Muscle Cell Proliferation (GO:1904705)	1/37	0.0165305	0.0335748	0	0	69.2882	284.258	PTEN	GO_Biological_Process_2023	GO Biological Process	default_database_background	0.0165305	0.0335748	284.258	1	1.47399	FALSE	0.0312751	1.5048
GO_Biological_Process_2023	Tumor Necrosis Factor-Mediated Signaling Pathway (GO:0033209)	1/38	0.0169738	0.0339477	0	0	67.4122	274.777	TP53	GO_Biological_Process_2023	GO Biological Process	default_database_background	0.0169738	0.0339477	274.777	1	1.46919	FALSE	0.0316752	1.49928
GO_Biological_Process_2023	Heart Looping (GO:0001947)	1/38	0.0169738	0.0339477	0	0	67.4122	274.777	TGFBR2	GO_Biological_Process_2023	GO Biological Process	default_database_background	0.0169738	0.0339477	274.777	1	1.46919	FALSE	0.0316752	1.49928
GO_Biological_Process_2023	Membrane Assembly (GO:0071709)	1/38	0.0169738	0.0339477	0	0	67.4122	274.777	PTEN	GO_Biological_Process_2023	GO Biological Process	default_database_background	0.0169738	0.0339477	274.777	1	1.46919	FALSE	0.0316752	1.49928
GO_Biological_Process_2023	Positive Regulation Of Intrinsic Apoptotic Signaling Pathway (GO:2001244)	1/39	0.017417	0.0339676	0	0	65.6349	265.841	TP53	GO_Biological_Process_2023	GO Biological Process	default_database_background	0.017417	0.0339676	265.841	1	1.46894	TRUE	0.0318923	1.49631
GO_Biological_Process_2023	Negative Regulation Of Lymphocyte Proliferation (GO:0050672)	1/39	0.017417	0.0339676	0	0	65.6349	265.841	CD274	GO_Biological_Process_2023	GO Biological Process	default_database_background	0.017417	0.0339676	265.841	1	1.46894	TRUE	0.0318923	1.49631
GO_Biological_Process_2023	RNA Transport (GO:0050658)	1/39	0.017417	0.0339676	0	0	65.6349	265.841	TGFBR2	GO_Biological_Process_2023	GO Biological Process	default_database_background	0.017417	0.0339676	265.841	1	1.46894	FALSE	0.0318923	1.49631
GO_Biological_Process_2023	Negative Regulation Of Transport (GO:0051051)	1/39	0.017417	0.0339676	0	0	65.6349	265.841	PTEN	GO_Biological_Process_2023	GO Biological Process	default_database_background	0.017417	0.0339676	265.841	1	1.46894	FALSE	0.0318923	1.49631
GO_Biological_Process_2023	Positive Regulation Of ATP-dependent Activity (GO:0032781)	1/39	0.017417	0.0339676	0	0	65.6349	265.841	MSH2	GO_Biological_Process_2023	GO Biological Process	default_database_background	0.017417	0.0339676	265.841	1	1.46894	FALSE	0.0318923	1.49631
GO_Biological_Process_2023	Negative Regulation Of Mitotic Cell Cycle Phase Transition (GO:1901991)	1/40	0.0178601	0.0340198	0	0	63.9487	257.406	PTEN	GO_Biological_Process_2023	GO Biological Process	default_database_background	0.0178601	0.0340198	257.406	1	1.46827	FALSE	0.032271	1.49119
GO_Biological_Process_2023	Aortic Valve Development (GO:0003176)	1/40	0.0178601	0.0340198	0	0	63.9487	257.406	TGFBR2	GO_Biological_Process_2023	GO Biological Process	default_database_background	0.0178601	0.0340198	257.406	1	1.46827	FALSE	0.032271	1.49119
GO_Biological_Process_2023	Protein Localization To Chromosome (GO:0034502)	1/40	0.0178601	0.0340198	0	0	63.9487	257.406	MSH2	GO_Biological_Process_2023	GO Biological Process	default_database_background	0.0178601	0.0340198	257.406	1	1.46827	FALSE	0.032271	1.49119
GO_Biological_Process_2023	Positive Regulation Of Catalytic Activity (GO:0043085)	1/40	0.0178601	0.0340198	0	0	63.9487	257.406	MSH2	GO_Biological_Process_2023	GO Biological Process	default_database_background	0.0178601	0.0340198	257.406	1	1.46827	FALSE	0.032271	1.49119
GO_Biological_Process_2023	Stem Cell Differentiation (GO:0048863)	1/41	0.0183029	0.0340198	0	0	62.3469	249.431	TP53	GO_Biological_Process_2023	GO Biological Process	default_database_background	0.0183029	0.0340198	249.431	1	1.46827	FALSE	0.0326394	1.48626
GO_Biological_Process_2023	Regulation Of Release Of Cytochrome C From Mitochondria (GO:0090199)	1/41	0.0183029	0.0340198	0	0	62.3469	249.431	TP53	GO_Biological_Process_2023	GO Biological Process	default_database_background	0.0183029	0.0340198	249.431	1	1.46827	FALSE	0.0326394	1.48626
GO_Biological_Process_2023	Negative Regulation Of DNA Recombination (GO:0045910)	1/41	0.0183029	0.0340198	0	0	62.3469	249.431	MSH2	GO_Biological_Process_2023	GO Biological Process	default_database_background	0.0183029	0.0340198	249.431	1	1.46827	FALSE	0.0326394	1.48626
GO_Biological_Process_2023	DNA Recombination (GO:0006310)	1/42	0.0187456	0.0340198	0	0	60.8232	241.881	MSH2	GO_Biological_Process_2023	GO Biological Process	default_database_background	0.0187456	0.0340198	241.881	1	1.46827	FALSE	0.0327448	1.48486
GO_Biological_Process_2023	Branching Morphogenesis Of An Epithelial Tube (GO:0048754)	1/42	0.0187456	0.0340198	0	0	60.8232	241.881	TGFBR2	GO_Biological_Process_2023	GO Biological Process	default_database_background	0.0187456	0.0340198	241.881	1	1.46827	FALSE	0.0327448	1.48486
GO_Biological_Process_2023	Cardiac Ventricle Morphogenesis (GO:0003208)	1/42	0.0187456	0.0340198	0	0	60.8232	241.881	TGFBR2	GO_Biological_Process_2023	GO Biological Process	default_database_background	0.0187456	0.0340198	241.881	1	1.46827	FALSE	0.0327448	1.48486
GO_Biological_Process_2023	Cellular Response To Glucose Starvation (GO:0042149)	1/42	0.0187456	0.0340198	0	0	60.8232	241.881	TP53	GO_Biological_Process_2023	GO Biological Process	default_database_background	0.0187456	0.0340198	241.881	1	1.46827	FALSE	0.0327448	1.48486
GO_Biological_Process_2023	Regulation Of Ubiquitin-Dependent Protein Catabolic Process (GO:2000058)	1/42	0.0187456	0.0340198	0	0	60.8232	241.881	PTEN	GO_Biological_Process_2023	GO Biological Process	default_database_background	0.0187456	0.0340198	241.881	1	1.46827	FALSE	0.0327448	1.48486
GO_Biological_Process_2023	Determination Of Heart Left/Right Asymmetry (GO:0061371)	1/42	0.0187456	0.0340198	0	0	60.8232	241.881	TGFBR2	GO_Biological_Process_2023	GO Biological Process	default_database_background	0.0187456	0.0340198	241.881	1	1.46827	FALSE	0.0327448	1.48486
GO_Biological_Process_2023	Regulation Of Axonogenesis (GO:0050770)	1/42	0.0187456	0.0340198	0	0	60.8232	241.881	PTEN	GO_Biological_Process_2023	GO Biological Process	default_database_background	0.0187456	0.0340198	241.881	1	1.46827	FALSE	0.0327448	1.48486
GO_Biological_Process_2023	Embryonic Heart Tube Morphogenesis (GO:0003143)	1/42	0.0187456	0.0340198	0	0	60.8232	241.881	TGFBR2	GO_Biological_Process_2023	GO Biological Process	default_database_background	0.0187456	0.0340198	241.881	1	1.46827	FALSE	0.0327448	1.48486
GO_Biological_Process_2023	Positive Regulation Of miRNA Transcription (GO:1902895)	1/43	0.0191881	0.0343458	0	0	59.372	234.725	TP53	GO_Biological_Process_2023	GO Biological Process	default_database_background	0.0191881	0.0343458	234.725	1	1.46413	FALSE	0.0332626	1.47804
GO_Biological_Process_2023	mRNA Transcription (GO:0009299)	1/43	0.0191881	0.0343458	0	0	59.372	234.725	TP53	GO_Biological_Process_2023	GO Biological Process	default_database_background	0.0191881	0.0343458	234.725	1	1.46413	FALSE	0.0332626	1.47804
GO_Biological_Process_2023	Regulation Of Cellular Component Size (GO:0032535)	1/43	0.0191881	0.0343458	0	0	59.372	234.725	PTEN	GO_Biological_Process_2023	GO Biological Process	default_database_background	0.0191881	0.0343458	234.725	1	1.46413	FALSE	0.0332626	1.47804
GO_Biological_Process_2023	Bone Development (GO:0060348)	1/44	0.0196304	0.0348195	0	0	57.9884	227.934	TP53	GO_Biological_Process_2023	GO Biological Process	default_database_background	0.0196304	0.0348195	227.934	1	1.45818	FALSE	0.0338575	1.47035
GO_Biological_Process_2023	Regulation Of DNA Recombination (GO:0000018)	1/44	0.0196304	0.0348195	0	0	57.9884	227.934	MSH2	GO_Biological_Process_2023	GO Biological Process	default_database_background	0.0196304	0.0348195	227.934	1	1.45818	FALSE	0.0338575	1.47035
GO_Biological_Process_2023	Protein Phosphorylation (GO:0006468)	2/500	0.0199875	0.0349638	0	0	11.1836	43.7575	BRAF;TGFBR2	GO_Biological_Process_2023	GO Biological Process	default_database_background	0.0199875	0.0349638	43.7575	2	1.45638	FALSE	0.0341741	1.4663
GO_Biological_Process_2023	Epidermal Growth Factor Receptor Signaling Pathway (GO:0007173)	1/45	0.0200725	0.0349638	0	0	56.6676	221.48	BRAF	GO_Biological_Process_2023	GO Biological Process	default_database_background	0.0200725	0.0349638	221.48	1	1.45638	FALSE	0.0341741	1.4663
GO_Biological_Process_2023	Regulation Of Telomerase Activity (GO:0051972)	1/45	0.0200725	0.0349638	0	0	56.6676	221.48	TP53	GO_Biological_Process_2023	GO Biological Process	default_database_background	0.0200725	0.0349638	221.48	1	1.45638	FALSE	0.0341741	1.4663
GO_Biological_Process_2023	Chromosome Organization (GO:0051276)	1/45	0.0200725	0.0349638	0	0	56.6676	221.48	MSH2	GO_Biological_Process_2023	GO Biological Process	default_database_background	0.0200725	0.0349638	221.48	1	1.45638	FALSE	0.0341741	1.4663
GO_Biological_Process_2023	Regulation Of Fibroblast Proliferation (GO:0048145)	1/46	0.0205145	0.0349638	0	0	55.4056	215.341	TP53	GO_Biological_Process_2023	GO Biological Process	default_database_background	0.0205145	0.0349638	215.341	1	1.45638	FALSE	0.0341741	1.4663
GO_Biological_Process_2023	Regulation Of Interleukin-10 Production (GO:0032653)	1/46	0.0205145	0.0349638	0	0	55.4056	215.341	CD274	GO_Biological_Process_2023	GO Biological Process	default_database_background	0.0205145	0.0349638	215.341	1	1.45638	FALSE	0.0341741	1.4663
GO_Biological_Process_2023	Male Gonad Development (GO:0008584)	1/46	0.0205145	0.0349638	0	0	55.4056	215.341	MSH2	GO_Biological_Process_2023	GO Biological Process	default_database_background	0.0205145	0.0349638	215.341	1	1.45638	FALSE	0.0341741	1.4663
GO_Biological_Process_2023	Development Of Primary Male Sexual Characteristics (GO:0046546)	1/46	0.0205145	0.0349638	0	0	55.4056	215.341	MSH2	GO_Biological_Process_2023	GO Biological Process	default_database_background	0.0205145	0.0349638	215.341	1	1.45638	FALSE	0.0341741	1.4663
GO_Biological_Process_2023	Negative Regulation Of Cellular Metabolic Process (GO:0031324)	1/46	0.0205145	0.0349638	0	0	55.4056	215.341	PTEN	GO_Biological_Process_2023	GO Biological Process	default_database_background	0.0205145	0.0349638	215.341	1	1.45638	FALSE	0.0341741	1.4663
GO_Biological_Process_2023	Positive Regulation Of Epithelial To Mesenchymal Transition (GO:0010718)	1/47	0.0209563	0.0355622	0	0	54.1984	209.494	TGFBR2	GO_Biological_Process_2023	GO Biological Process	default_database_background	0.0209563	0.0355622	209.494	1	1.44901	FALSE	0.0347406	1.45916
GO_Biological_Process_2023	Regulation Of Intrinsic Apoptotic Signaling Pathway (GO:2001242)	1/48	0.0213979	0.0356709	0	0	53.0426	203.92	TP53	GO_Biological_Process_2023	GO Biological Process	default_database_background	0.0213979	0.0356709	203.92	1	1.44769	TRUE	0.0349635	1.45638
GO_Biological_Process_2023	Cellular Response To Radiation (GO:0071478)	1/48	0.0213979	0.0356709	0	0	53.0426	203.92	TP53	GO_Biological_Process_2023	GO Biological Process	default_database_background	0.0213979	0.0356709	203.92	1	1.44769	FALSE	0.0349635	1.45638
GO_Biological_Process_2023	Negative Regulation Of ERK1 And ERK2 Cascade (GO:0070373)	1/48	0.0213979	0.0356709	0	0	53.0426	203.92	PTEN	GO_Biological_Process_2023	GO Biological Process	default_database_background	0.0213979	0.0356709	203.92	1	1.44769	FALSE	0.0349635	1.45638
GO_Biological_Process_2023	Positive Regulation Of miRNA Metabolic Process (GO:2000630)	1/49	0.0218393	0.0356709	0	0	51.9349	198.601	TP53	GO_Biological_Process_2023	GO Biological Process	default_database_background	0.0218393	0.0356709	198.601	1	1.44769	FALSE	0.0350147	1.45575
GO_Biological_Process_2023	Positive Regulation Of Pathway-Restricted SMAD Protein Phosphorylation (GO:0010862)	1/49	0.0218393	0.0356709	0	0	51.9349	198.601	TGFBR2	GO_Biological_Process_2023	GO Biological Process	default_database_background	0.0218393	0.0356709	198.601	1	1.44769	FALSE	0.0350147	1.45575
GO_Biological_Process_2023	Negative Regulation Of Tumor Necrosis Factor Superfamily Cytokine Production (GO:1903556)	1/49	0.0218393	0.0356709	0	0	51.9349	198.601	CD274	GO_Biological_Process_2023	GO Biological Process	default_database_background	0.0218393	0.0356709	198.601	1	1.44769	FALSE	0.0350147	1.45575
GO_Biological_Process_2023	Intrinsic Apoptotic Signaling Pathway In Response To DNA Damage (GO:0008630)	1/49	0.0218393	0.0356709	0	0	51.9349	198.601	TP53	GO_Biological_Process_2023	GO Biological Process	default_database_background	0.0218393	0.0356709	198.601	1	1.44769	TRUE	0.0350147	1.45575
GO_Biological_Process_2023	Negative Regulation Of DNA Metabolic Process (GO:0051053)	1/49	0.0218393	0.0356709	0	0	51.9349	198.601	MSH2	GO_Biological_Process_2023	GO Biological Process	default_database_background	0.0218393	0.0356709	198.601	1	1.44769	FALSE	0.0350147	1.45575
GO_Biological_Process_2023	Negative Regulation Of T Cell Activation (GO:0050868)	1/49	0.0218393	0.0356709	0	0	51.9349	198.601	CD274	GO_Biological_Process_2023	GO Biological Process	default_database_background	0.0218393	0.0356709	198.601	1	1.44769	TRUE	0.0350147	1.45575
GO_Biological_Process_2023	Negative Regulation Of Cell Projection Organization (GO:0031345)	1/50	0.0222806	0.0362406	0	0	50.8724	193.521	PTEN	GO_Biological_Process_2023	GO Biological Process	default_database_background	0.0222806	0.0362406	193.521	1	1.4408	FALSE	0.0355552	1.4491
GO_Biological_Process_2023	Negative Regulation Of Cellular Process (GO:0048523)	2/537	0.0228593	0.0370283	0	0	10.3904	39.259	PTEN;TP53	GO_Biological_Process_2023	GO Biological Process	default_database_background	0.0228593	0.0370283	39.259	2	1.43147	FALSE	0.0363937	1.43897
GO_Biological_Process_2023	Positive Regulation Of Transcription Initiation By RNA Polymerase II (GO:0060261)	1/52	0.0231625	0.0372119	0	0	48.8725	184.016	TP53	GO_Biological_Process_2023	GO Biological Process	default_database_background	0.0231625	0.0372119	184.016	1	1.42932	FALSE	0.0366204	1.43628
GO_Biological_Process_2023	Cellular Response To Ionizing Radiation (GO:0071479)	1/52	0.0231625	0.0372119	0	0	48.8725	184.016	TP53	GO_Biological_Process_2023	GO Biological Process	default_database_background	0.0231625	0.0372119	184.016	1	1.42932	FALSE	0.0366204	1.43628
GO_Biological_Process_2023	Gonad Development (GO:0008406)	1/53	0.0236033	0.0376117	0	0	47.9303	179.565	MSH2	GO_Biological_Process_2023	GO Biological Process	default_database_background	0.0236033	0.0376117	179.565	1	1.42468	FALSE	0.0370598	1.4311
GO_Biological_Process_2023	Blood Vessel Morphogenesis (GO:0048514)	1/53	0.0236033	0.0376117	0	0	47.9303	179.565	TGFBR2	GO_Biological_Process_2023	GO Biological Process	default_database_background	0.0236033	0.0376117	179.565	1	1.42468	FALSE	0.0370598	1.4311
GO_Biological_Process_2023	ERBB Signaling Pathway (GO:0038127)	1/54	0.0240438	0.0378521	0	0	47.0236	175.298	BRAF	GO_Biological_Process_2023	GO Biological Process	default_database_background	0.0240438	0.0378521	175.298	1	1.42191	FALSE	0.0373225	1.42803
GO_Biological_Process_2023	Regulation Of Focal Adhesion Assembly (GO:0051893)	1/54	0.0240438	0.0378521	0	0	47.0236	175.298	PTEN	GO_Biological_Process_2023	GO Biological Process	default_database_background	0.0240438	0.0378521	175.298	1	1.42191	FALSE	0.0373225	1.42803
GO_Biological_Process_2023	Negative Regulation Of Neuron Projection Development (GO:0010977)	1/54	0.0240438	0.0378521	0	0	47.0236	175.298	PTEN	GO_Biological_Process_2023	GO Biological Process	default_database_background	0.0240438	0.0378521	175.298	1	1.42191	FALSE	0.0373225	1.42803
GO_Biological_Process_2023	Nucleotide-Excision Repair (GO:0006289)	1/56	0.0249244	0.0387712	0	0	45.3091	167.277	TP53	GO_Biological_Process_2023	GO Biological Process	default_database_background	0.0249244	0.0387712	167.277	1	1.41149	TRUE	0.0381689	1.41829
GO_Biological_Process_2023	Mitotic DNA Damage Checkpoint Signaling (GO:0044773)	1/56	0.0249244	0.0387712	0	0	45.3091	167.277	TP53	GO_Biological_Process_2023	GO Biological Process	default_database_background	0.0249244	0.0387712	167.277	1	1.41149	TRUE	0.0381689	1.41829
GO_Biological_Process_2023	Cellular Response To Peptide (GO:1901653)	1/56	0.0249244	0.0387712	0	0	45.3091	167.277	TP53	GO_Biological_Process_2023	GO Biological Process	default_database_background	0.0249244	0.0387712	167.277	1	1.41149	FALSE	0.0381689	1.41829
GO_Biological_Process_2023	Signal Transduction In Response To DNA Damage (GO:0042770)	1/57	0.0253644	0.0392997	0	0	44.4978	163.503	TP53	GO_Biological_Process_2023	GO Biological Process	default_database_background	0.0253644	0.0392997	163.503	1	1.40561	FALSE	0.0387558	1.41166
GO_Biological_Process_2023	Positive Regulation Of Mitochondrion Organization (GO:0010822)	1/58	0.0258042	0.0396676	0	0	43.7149	159.875	TP53	GO_Biological_Process_2023	GO Biological Process	default_database_background	0.0258042	0.0396676	159.875	1	1.40156	FALSE	0.0390782	1.40807
GO_Biological_Process_2023	Peptidyl-Threonine Phosphorylation (GO:0018107)	1/58	0.0258042	0.0396676	0	0	43.7149	159.875	TGFBR2	GO_Biological_Process_2023	GO Biological Process	default_database_background	0.0258042	0.0396676	159.875	1	1.40156	FALSE	0.0390782	1.40807
GO_Biological_Process_2023	Regulation Of miRNA Transcription (GO:1902893)	1/59	0.0262439	0.0401859	0	0	42.9591	156.385	TP53	GO_Biological_Process_2023	GO Biological Process	default_database_background	0.0262439	0.0401859	156.385	1	1.39593	FALSE	0.0395686	1.40265
GO_Biological_Process_2023	Regulation Of Pathway-Restricted SMAD Protein Phosphorylation (GO:0060393)	1/61	0.0271227	0.04137	0	0	41.5229	149.789	TGFBR2	GO_Biological_Process_2023	GO Biological Process	default_database_background	0.0271227	0.04137	149.789	1	1.38331	FALSE	0.0408035	1.3893
GO_Biological_Process_2023	Phosphatidylinositol-Mediated Signaling (GO:0048015)	1/62	0.0275618	0.0417152	0	0	40.8402	146.67	PTEN	GO_Biological_Process_2023	GO Biological Process	default_database_background	0.0275618	0.0417152	146.67	1	1.37971	FALSE	0.0411919	1.38519
GO_Biological_Process_2023	Positive Regulation Of Apoptotic Signaling Pathway (GO:2001235)	1/62	0.0275618	0.0417152	0	0	40.8402	146.67	TP53	GO_Biological_Process_2023	GO Biological Process	default_database_background	0.0275618	0.0417152	146.67	1	1.37971	TRUE	0.0411919	1.38519
GO_Biological_Process_2023	Phosphatidylinositol Metabolic Process (GO:0046488)	1/63	0.0280008	0.0422165	0	0	40.1794	143.663	PTEN	GO_Biological_Process_2023	GO Biological Process	default_database_background	0.0280008	0.0422165	143.663	1	1.37452	FALSE	0.0416656	1.38022
GO_Biological_Process_2023	Canonical Wnt Signaling Pathway (GO:0060070)	1/65	0.0288781	0.0430427	0	0	38.9199	137.958	PTEN	GO_Biological_Process_2023	GO Biological Process	default_database_background	0.0288781	0.0430427	137.958	1	1.3661	TRUE	0.0424167	1.37246
GO_Biological_Process_2023	Cellular Response To Light Stimulus (GO:0071482)	1/65	0.0288781	0.0430427	0	0	38.9199	137.958	TP53	GO_Biological_Process_2023	GO Biological Process	default_database_background	0.0288781	0.0430427	137.958	1	1.3661	FALSE	0.0424167	1.37246
GO_Biological_Process_2023	Positive Regulation Of T Cell Proliferation (GO:0042102)	1/65	0.0288781	0.0430427	0	0	38.9199	137.958	CD274	GO_Biological_Process_2023	GO Biological Process	default_database_background	0.0288781	0.0430427	137.958	1	1.3661	TRUE	0.0424167	1.37246
GO_Biological_Process_2023	Peptidyl-Threonine Modification (GO:0018210)	1/66	0.0293166	0.0435307	0	0	38.3192	135.252	TGFBR2	GO_Biological_Process_2023	GO Biological Process	default_database_background	0.0293166	0.0435307	135.252	1	1.3612	FALSE	0.0429683	1.36685
GO_Biological_Process_2023	B Cell Differentiation (GO:0030183)	1/68	0.0301929	0.0444948	0	0	37.1716	130.106	MSH2	GO_Biological_Process_2023	GO Biological Process	default_database_background	0.0301929	0.0444948	130.106	1	1.35169	FALSE	0.0438761	1.35777
GO_Biological_Process_2023	Telomere Maintenance (GO:0000723)	1/68	0.0301929	0.0444948	0	0	37.1716	130.106	PTEN	GO_Biological_Process_2023	GO Biological Process	default_database_background	0.0301929	0.0444948	130.106	1	1.35169	FALSE	0.0438761	1.35777
GO_Biological_Process_2023	Establishment Of Protein Localization To Membrane (GO:0090150)	1/69	0.0306308	0.0448033	0	0	36.6232	127.659	BRAF	GO_Biological_Process_2023	GO Biological Process	default_database_background	0.0306308	0.0448033	127.659	1	1.34869	FALSE	0.0439513	1.35703
GO_Biological_Process_2023	Cellular Response To Calcium Ion (GO:0071277)	1/69	0.0306308	0.0448033	0	0	36.6232	127.659	BRAF	GO_Biological_Process_2023	GO Biological Process	default_database_background	0.0306308	0.0448033	127.659	1	1.34869	FALSE	0.0439513	1.35703
GO_Biological_Process_2023	Synapse Assembly (GO:0007416)	1/71	0.0315061	0.0457421	0	0	35.5732	122.997	PTEN	GO_Biological_Process_2023	GO Biological Process	default_database_background	0.0315061	0.0457421	122.997	1	1.33968	FALSE	0.0447373	1.34933
GO_Biological_Process_2023	Myeloid Leukocyte Differentiation (GO:0002573)	1/71	0.0315061	0.0457421	0	0	35.5732	122.997	TGFBR2	GO_Biological_Process_2023	GO Biological Process	default_database_background	0.0315061	0.0457421	122.997	1	1.33968	FALSE	0.0447373	1.34933
GO_Biological_Process_2023	Transforming Growth Factor Beta Receptor Signaling Pathway (GO:0007179)	1/72	0.0319434	0.0460361	0	0	35.0704	120.775	TGFBR2	GO_Biological_Process_2023	GO Biological Process	default_database_background	0.0319434	0.0460361	120.775	1	1.3369	FALSE	0.0451705	1.34514
GO_Biological_Process_2023	Cellular Response To Hypoxia (GO:0071456)	1/72	0.0319434	0.0460361	0	0	35.0704	120.775	TP53	GO_Biological_Process_2023	GO Biological Process	default_database_background	0.0319434	0.0460361	120.775	1	1.3369	FALSE	0.0451705	1.34514
GO_Biological_Process_2023	Cellular Response To Decreased Oxygen Levels (GO:0036294)	1/73	0.0323806	0.0464953	0	0	34.5816	118.622	TP53	GO_Biological_Process_2023	GO Biological Process	default_database_background	0.0323806	0.0464953	118.622	1	1.33259	FALSE	0.0455061	1.34193
GO_Biological_Process_2023	Positive Regulation Of Lymphocyte Proliferation (GO:0050671)	1/74	0.0328177	0.0466106	0	0	34.1062	116.534	CD274	GO_Biological_Process_2023	GO Biological Process	default_database_background	0.0328177	0.0466106	116.534	1	1.33152	TRUE	0.0456506	1.34055
GO_Biological_Process_2023	Negative Regulation Of Neuron Apoptotic Process (GO:0043524)	1/74	0.0328177	0.0466106	0	0	34.1062	116.534	MSH2	GO_Biological_Process_2023	GO Biological Process	default_database_background	0.0328177	0.0466106	116.534	1	1.33152	TRUE	0.0456506	1.34055
GO_Biological_Process_2023	Regulation Of Cell Cycle G1/S Phase Transition (GO:1902806)	1/74	0.0328177	0.0466106	0	0	34.1062	116.534	PTEN	GO_Biological_Process_2023	GO Biological Process	default_database_background	0.0328177	0.0466106	116.534	1	1.33152	FALSE	0.0456506	1.34055
GO_Biological_Process_2023	Negative Regulation Of Phosphorylation (GO:0042326)	1/75	0.0332545	0.0470605	0	0	33.6436	114.508	PTEN	GO_Biological_Process_2023	GO Biological Process	default_database_background	0.0332545	0.0470605	114.508	1	1.32734	FALSE	0.0461643	1.33569
GO_Biological_Process_2023	Wnt Signaling Pathway (GO:0016055)	1/76	0.0336912	0.047507	0	0	33.1933	112.543	PTEN	GO_Biological_Process_2023	GO Biological Process	default_database_background	0.0336912	0.047507	112.543	1	1.32324	TRUE	0.0465811	1.33179
GO_Biological_Process_2023	Regulation Of T Cell Proliferation (GO:0042129)	1/77	0.0341277	0.0477787	0	0	32.7549	110.635	CD274	GO_Biological_Process_2023	GO Biological Process	default_database_background	0.0341277	0.0477787	110.635	1	1.32077	TRUE	0.0469944	1.32795
GO_Biological_Process_2023	Embryonic Organ Development (GO:0048568)	1/77	0.0341277	0.0477787	0	0	32.7549	110.635	TGFBR2	GO_Biological_Process_2023	GO Biological Process	default_database_background	0.0341277	0.0477787	110.635	1	1.32077	FALSE	0.0469944	1.32795
GO_Biological_Process_2023	Negative Regulation Of Protein Modification Process (GO:0031400)	1/78	0.034564	0.0482174	0	0	32.3279	108.782	PTEN	GO_Biological_Process_2023	GO Biological Process	default_database_background	0.034564	0.0482174	108.782	1	1.3168	FALSE	0.0474994	1.32331
GO_Biological_Process_2023	Regulation Of Cyclin-Dependent Protein Serine/Threonine Kinase Activity (GO:0000079)	1/79	0.0350001	0.0483101	0	0	31.9119	106.981	PTEN	GO_Biological_Process_2023	GO Biological Process	default_database_background	0.0350001	0.0483101	106.981	1	1.31596	FALSE	0.0478102	1.32048
GO_Biological_Process_2023	Cellular Response To UV (GO:0034644)	1/79	0.0350001	0.0483101	0	0	31.9119	106.981	TP53	GO_Biological_Process_2023	GO Biological Process	default_database_background	0.0350001	0.0483101	106.981	1	1.31596	FALSE	0.0478102	1.32048
GO_Biological_Process_2023	Positive Regulation Of Catabolic Process (GO:0009896)	1/79	0.0350001	0.0483101	0	0	31.9119	106.981	PTEN	GO_Biological_Process_2023	GO Biological Process	default_database_background	0.0350001	0.0483101	106.981	1	1.31596	FALSE	0.0478102	1.32048
GO_Biological_Process_2023	Negative Regulation Of Protein Serine/Threonine Kinase Activity (GO:0071901)	1/80	0.0354361	0.0487402	0	0	31.5063	105.232	PTEN	GO_Biological_Process_2023	GO Biological Process	default_database_background	0.0354361	0.0487402	105.232	1	1.31211	FALSE	0.0483091	1.31597
GO_Biological_Process_2023	Activation Of Protein Kinase Activity (GO:0032147)	1/81	0.0358719	0.0491671	0	0	31.1109	103.531	TGFBR2	GO_Biological_Process_2023	GO Biological Process	default_database_background	0.0358719	0.0491671	103.531	1	1.30833	FALSE	0.0487088	1.31239
GO_Biological_Process_2023	Epigenetic Regulation Of Gene Expression (GO:0040029)	1/83	0.036743	0.0500113	0	0	30.3491	100.268	TP53	GO_Biological_Process_2023	GO Biological Process	default_database_background	0.036743	0.0500113	100.268	1	1.30093	FALSE	0.049694	1.3037
GO_Biological_Process_2023	Positive Regulation Of Ubiquitin-Dependent Protein Catabolic Process (GO:2000060)	1/83	0.036743	0.0500113	0	0	30.3491	100.268	PTEN	GO_Biological_Process_2023	GO Biological Process	default_database_background	0.036743	0.0500113	100.268	1	1.30093	FALSE	0.049694	1.3037
KEGG_2021_Human	Colorectal cancer	6/86	4.39901e-13	5.01487e-11	0	0	497.775	14162.8	MSH2;BRAF;KRAS;MLH1;TP53;TGFBR2	KEGG_2021_Human	KEGG Pathway	default_database_background	4.39901e-13	5.01487e-11	14162.8	6	10.2997	TRUE	1.50226e-10	9.82325
KEGG_2021_Human	Endometrial cancer	5/58	2.14644e-11	1.22347e-09	0	0	470.236	11551.2	PTEN;BRAF;KRAS;MLH1;TP53	KEGG_2021_Human	KEGG Pathway	default_database_background	2.14644e-11	1.22347e-09	11551.2	5	8.91241	TRUE	4.88673e-09	8.31098
KEGG_2021_Human	Pathways in cancer	7/531	3.07409e-10	1.16815e-08	0	0	130.028	2847.98	MSH2;PTEN;BRAF;KRAS;MLH1;TP53;TGFBR2	KEGG_2021_Human	KEGG Pathway	default_database_background	3.07409e-10	1.16815e-08	2847.98	7	7.9325	TRUE	4.19921e-08	7.37683
KEGG_2021_Human	Gastric cancer	5/149	2.63869e-09	7.52026e-08	0	0	172.283	3403.1	BRAF;KRAS;MLH1;TP53;TGFBR2	KEGG_2021_Human	KEGG Pathway	default_database_background	2.63869e-09	7.52026e-08	3403.1	5	7.12377	TRUE	3.0037e-07	6.52234
KEGG_2021_Human	Hepatocellular carcinoma	5/168	4.83041e-09	1.10133e-07	0	0	152.055	2911.6	PTEN;BRAF;KRAS;TP53;TGFBR2	KEGG_2021_Human	KEGG Pathway	default_database_background	4.83041e-09	1.10133e-07	2911.6	5	6.95808	FALSE	4.7131e-07	6.32669
KEGG_2021_Human	Melanoma	4/72	1.9184e-08	3.02793e-07	0	0	234.388	4164.89	PTEN;BRAF;KRAS;TP53	KEGG_2021_Human	KEGG Pathway	default_database_background	1.9184e-08	3.02793e-07	4164.89	4	6.51885	FALSE	1.16621e-06	5.93322
KEGG_2021_Human	Glioma	4/75	2.26511e-08	3.02793e-07	0	0	224.451	3951.02	PTEN;BRAF;KRAS;TP53	KEGG_2021_Human	KEGG Pathway	default_database_background	2.26511e-08	3.02793e-07	3951.02	4	6.51885	FALSE	1.16621e-06	5.93322
KEGG_2021_Human	Chronic myeloid leukemia	4/76	2.39047e-08	3.02793e-07	0	0	221.322	3884.03	BRAF;KRAS;TP53;TGFBR2	KEGG_2021_Human	KEGG Pathway	default_database_background	2.39047e-08	3.02793e-07	3884.03	4	6.51885	FALSE	1.16621e-06	5.93322
KEGG_2021_Human	Pancreatic cancer	4/76	2.39047e-08	3.02793e-07	0	0	221.322	3884.03	BRAF;KRAS;TP53;TGFBR2	KEGG_2021_Human	KEGG Pathway	default_database_background	2.39047e-08	3.02793e-07	3884.03	4	6.51885	TRUE	1.16621e-06	5.93322
KEGG_2021_Human	Prostate cancer	4/97	6.42874e-08	7.32876e-07	0	0	171.166	2834.49	PTEN;BRAF;KRAS;TP53	KEGG_2021_Human	KEGG Pathway	default_database_background	6.42874e-08	7.32876e-07	2834.49	4	6.13497	TRUE	2.58284e-06	5.5879
KEGG_2021_Human	FoxO signaling pathway	4/131	2.15918e-07	2.23769e-06	0	0	125.128	1920.5	PTEN;BRAF;KRAS;TGFBR2	KEGG_2021_Human	KEGG Pathway	default_database_background	2.15918e-07	2.23769e-06	1920.5	4	5.6502	FALSE	8.19288e-06	5.08656
KEGG_2021_Human	Breast cancer	4/147	3.4299e-07	3.2584e-06	0	0	111.038	1652.86	PTEN;BRAF;KRAS;TP53	KEGG_2021_Human	KEGG Pathway	default_database_background	3.4299e-07	3.2584e-06	1652.86	4	5.487	TRUE	1.23296e-05	4.90905
KEGG_2021_Human	Cellular senescence	4/156	4.35276e-07	3.81704e-06	0	0	104.416	1529.41	PTEN;KRAS;TP53;TGFBR2	KEGG_2021_Human	KEGG Pathway	default_database_background	4.35276e-07	3.81704e-06	1529.41	4	5.41827	FALSE	1.41568e-05	4.84903
KEGG_2021_Human	Thyroid cancer	3/37	4.85801e-07	3.84809e-06	0	0	293.485	4266.53	BRAF;KRAS;TP53	KEGG_2021_Human	KEGG Pathway	default_database_background	4.85801e-07	3.84809e-06	4266.53	3	5.41476	TRUE	1.50067e-05	4.82371
KEGG_2021_Human	Hepatitis B	4/162	5.06327e-07	3.84809e-06	0	0	100.42	1455.7	BRAF;KRAS;TP53;TGFBR2	KEGG_2021_Human	KEGG Pathway	default_database_background	5.06327e-07	3.84809e-06	1455.7	4	5.41476	FALSE	1.50067e-05	4.82371
KEGG_2021_Human	Bladder cancer	3/41	6.65894e-07	4.74449e-06	0	0	262.539	3733.87	BRAF;KRAS;TP53	KEGG_2021_Human	KEGG Pathway	default_database_background	6.65894e-07	4.74449e-06	3733.87	3	5.32381	TRUE	1.74925e-05	4.75715
KEGG_2021_Human	Human T-cell leukemia virus 1 infection	4/219	1.68815e-06	1.13205e-05	0	0	73.5851	978.084	PTEN;KRAS;TP53;TGFBR2	KEGG_2021_Human	KEGG Pathway	default_database_background	1.68815e-06	1.13205e-05	978.084	4	4.94613	FALSE	4.11788e-05	4.38533
KEGG_2021_Human	Central carbon metabolism in cancer	3/70	3.39722e-06	2.15157e-05	0	0	148.687	1872.34	PTEN;KRAS;TP53	KEGG_2021_Human	KEGG Pathway	default_database_background	3.39722e-06	2.15157e-05	1872.34	3	4.66724	TRUE	7.48484e-05	4.12582
KEGG_2021_Human	Non-small cell lung cancer	3/72	3.69965e-06	2.21979e-05	0	0	144.362	1805.58	BRAF;KRAS;TP53	KEGG_2021_Human	KEGG Pathway	default_database_background	3.69965e-06	2.21979e-05	1805.58	3	4.65369	TRUE	7.65716e-05	4.11593
KEGG_2021_Human	MAPK signaling pathway	4/294	5.43904e-06	3.10025e-05	0	0	54.3476	658.796	BRAF;KRAS;TP53;TGFBR2	KEGG_2021_Human	KEGG Pathway	default_database_background	5.43904e-06	3.10025e-05	658.796	4	4.5086	TRUE	0.000103191	3.98636
KEGG_2021_Human	PD-L1 expression and PD-1 checkpoint pathway in cancer	3/89	7.01782e-06	3.80967e-05	0	0	115.727	1373.34	CD274;PTEN;KRAS	KEGG_2021_Human	KEGG Pathway	default_database_background	7.01782e-06	3.80967e-05	1373.34	3	4.41911	TRUE	0.000122902	3.91044
KEGG_2021_Human	Sphingolipid signaling pathway	3/119	1.6807e-05	8.33042e-05	0	0	85.6681	941.811	PTEN;KRAS;TP53	KEGG_2021_Human	KEGG Pathway	default_database_background	1.6807e-05	8.33042e-05	941.811	3	4.07933	FALSE	0.000239149	3.62133
KEGG_2021_Human	Neurotrophin signaling pathway	3/119	1.6807e-05	8.33042e-05	0	0	85.6681	941.811	BRAF;KRAS;TP53	KEGG_2021_Human	KEGG Pathway	default_database_background	1.6807e-05	8.33042e-05	941.811	3	4.07933	FALSE	0.000239149	3.62133
KEGG_2021_Human	mTOR signaling pathway	3/154	3.63498e-05	0.000172661	0	0	65.6954	671.559	PTEN;BRAF;KRAS	KEGG_2021_Human	KEGG Pathway	default_database_background	3.63498e-05	0.000172661	671.559	3	3.7628	FALSE	0.000451398	3.34544
KEGG_2021_Human	Hepatitis C	3/157	3.85042e-05	0.000175579	0	0	64.4058	654.669	BRAF;KRAS;TP53	KEGG_2021_Human	KEGG Pathway	default_database_background	3.85042e-05	0.000175579	654.669	3	3.75553	FALSE	0.000469613	3.32826
KEGG_2021_Human	Mismatch repair	2/23	4.53174e-05	0.000198699	0	0	271.701	2717.5	MSH2;MLH1	KEGG_2021_Human	KEGG Pathway	default_database_background	4.53174e-05	0.000198699	2717.5	2	3.7018	TRUE	0.000515863	3.28747
KEGG_2021_Human	Proteoglycans in cancer	3/205	8.5177e-05	0.000359636	0	0	48.9827	459.006	BRAF;KRAS;TP53	KEGG_2021_Human	KEGG Pathway	default_database_background	8.5177e-05	0.000359636	459.006	3	3.44414	TRUE	0.000855528	3.06777
KEGG_2021_Human	MicroRNAs in cancer	3/310	0.000289061	0.00117689	0	0	32.0586	261.242	PTEN;KRAS;TP53	KEGG_2021_Human	KEGG Pathway	default_database_background	0.000289061	0.00117689	261.242	3	2.92926	TRUE	0.00240767	2.6184
KEGG_2021_Human	Long-term depression	2/60	0.000314321	0.00123561	0	0	98.1921	791.929	BRAF;KRAS	KEGG_2021_Human	KEGG Pathway	default_database_background	0.000314321	0.00123561	791.929	2	2.90812	FALSE	0.00255573	2.59248
KEGG_2021_Human	Human papillomavirus infection	3/331	0.00035042	0.0013316	0	0	29.9741	238.485	PTEN;KRAS;TP53	KEGG_2021_Human	KEGG Pathway	default_database_background	0.00035042	0.0013316	238.485	3	2.87563	FALSE	0.00281573	2.55041
KEGG_2021_Human	Acute myeloid leukemia	2/67	0.000391995	0.00138977	0	0	87.5868	687.054	BRAF;KRAS	KEGG_2021_Human	KEGG Pathway	default_database_background	0.000391995	0.00138977	687.054	2	2.85706	FALSE	0.00300823	2.52169
KEGG_2021_Human	Long-term potentiation	2/67	0.000391995	0.00138977	0	0	87.5868	687.054	BRAF;KRAS	KEGG_2021_Human	KEGG Pathway	default_database_background	0.000391995	0.00138977	687.054	2	2.85706	FALSE	0.00300823	2.52169
KEGG_2021_Human	Mitophagy	2/68	0.000403779	0.00138977	0	0	86.2554	674.055	KRAS;TP53	KEGG_2021_Human	KEGG Pathway	default_database_background	0.000403779	0.00138977	674.055	2	2.85706	FALSE	0.00303056	2.51848
KEGG_2021_Human	Renal cell carcinoma	2/69	0.000415735	0.00138977	0	0	84.9638	661.482	BRAF;KRAS	KEGG_2021_Human	KEGG Pathway	default_database_background	0.000415735	0.00138977	661.482	2	2.85706	FALSE	0.00308638	2.51055
KEGG_2021_Human	PI3K-Akt signaling pathway	3/354	0.000426683	0.00138977	0	0	27.9772	217.088	PTEN;KRAS;TP53	KEGG_2021_Human	KEGG Pathway	default_database_background	0.000426683	0.00138977	217.088	3	2.85706	TRUE	0.00313359	2.50396
KEGG_2021_Human	p53 signaling pathway	2/73	0.000465274	0.00147337	0	0	80.161	615.066	PTEN;TP53	KEGG_2021_Human	KEGG Pathway	default_database_background	0.000465274	0.00147337	615.066	2	2.83169	FALSE	0.00331023	2.48014
KEGG_2021_Human	ErbB signaling pathway	2/85	0.000630283	0.00194195	0	0	68.5301	505.022	BRAF;KRAS	KEGG_2021_Human	KEGG Pathway	default_database_background	0.000630283	0.00194195	505.022	2	2.71176	FALSE	0.00430483	2.36604
KEGG_2021_Human	Small cell lung cancer	2/92	0.000737831	0.00221349	0	0	63.1778	455.625	PTEN;TP53	KEGG_2021_Human	KEGG Pathway	default_database_background	0.000737831	0.00221349	455.625	2	2.65492	TRUE	0.00494057	2.30622
KEGG_2021_Human	AGE-RAGE signaling pathway in diabetic complications	2/100	0.000870867	0.00248197	0	0	57.9971	408.649	KRAS;TGFBR2	KEGG_2021_Human	KEGG Pathway	default_database_background	0.000870867	0.00248197	408.649	2	2.6052	FALSE	0.0054569	2.26305
KEGG_2021_Human	Progesterone-mediated oocyte maturation	2/100	0.000870867	0.00248197	0	0	57.9971	408.649	BRAF;KRAS	KEGG_2021_Human	KEGG Pathway	default_database_background	0.000870867	0.00248197	408.649	2	2.6052	FALSE	0.0054569	2.26305
KEGG_2021_Human	Longevity regulating pathway	2/102	0.000905807	0.00251858	0	0	56.8314	398.2	KRAS;TP53	KEGG_2021_Human	KEGG Pathway	default_database_background	0.000905807	0.00251858	398.2	2	2.59884	FALSE	0.00557357	2.25387
KEGG_2021_Human	Serotonergic synapse	2/113	0.00110993	0.00301266	0	0	51.1712	348.141	BRAF;KRAS	KEGG_2021_Human	KEGG Pathway	default_database_background	0.00110993	0.00301266	348.141	2	2.52105	FALSE	0.00647933	2.18847
KEGG_2021_Human	Thyroid hormone signaling pathway	2/121	0.00127102	0.00336969	0	0	47.7119	318.14	KRAS;TP53	KEGG_2021_Human	KEGG Pathway	default_database_background	0.00127102	0.00336969	318.14	2	2.47241	FALSE	0.00723425	2.14061
KEGG_2021_Human	Relaxin signaling pathway	2/129	0.0014427	0.0037379	0	0	44.6884	292.318	KRAS;TGFBR2	KEGG_2021_Human	KEGG Pathway	default_database_background	0.0014427	0.0037379	292.318	2	2.42737	FALSE	0.0081435	2.08919
KEGG_2021_Human	Natural killer cell mediated cytotoxicity	2/131	0.00148726	0.00376773	0	0	43.9911	286.418	BRAF;KRAS	KEGG_2021_Human	KEGG Pathway	default_database_background	0.00148726	0.00376773	286.418	2	2.42392	FALSE	0.00831603	2.08008
KEGG_2021_Human	Autophagy	2/137	0.00162489	0.00394122	0	0	42.0233	269.887	PTEN;KRAS	KEGG_2021_Human	KEGG Pathway	default_database_background	0.00162489	0.00394122	269.887	2	2.40437	FALSE	0.00880794	2.05513
KEGG_2021_Human	Insulin signaling pathway	2/137	0.00162489	0.00394122	0	0	42.0233	269.887	BRAF;KRAS	KEGG_2021_Human	KEGG Pathway	default_database_background	0.00162489	0.00394122	269.887	2	2.40437	FALSE	0.00880794	2.05513
KEGG_2021_Human	Apoptosis	2/142	0.00174407	0.00414218	0	0	40.5122	257.315	KRAS;TP53	KEGG_2021_Human	KEGG Pathway	default_database_background	0.00174407	0.00414218	257.315	2	2.38277	FALSE	0.00937955	2.02782
KEGG_2021_Human	Wnt signaling pathway	2/166	0.00237255	0.0055198	0	0	34.5418	208.764	RNF43;TP53	KEGG_2021_Human	KEGG Pathway	default_database_background	0.00237255	0.0055198	208.764	2	2.25808	TRUE	0.0114925	1.93958
KEGG_2021_Human	Alcoholism	2/186	0.00296673	0.00676414	0	0	30.7562	179.01	BRAF;KRAS	KEGG_2021_Human	KEGG Pathway	default_database_background	0.00296673	0.00676414	179.01	2	2.16979	FALSE	0.0130694	1.88374
KEGG_2021_Human	Transcriptional misregulation in cancer	2/192	0.00315732	0.00686073	0	0	29.7759	171.451	TP53;TGFBR2	KEGG_2021_Human	KEGG Pathway	default_database_background	0.00315732	0.00686073	171.451	2	2.16363	TRUE	0.0130694	1.88374
KEGG_2021_Human	Chemokine signaling pathway	2/192	0.00315732	0.00686073	0	0	29.7759	171.451	BRAF;KRAS	KEGG_2021_Human	KEGG Pathway	default_database_background	0.00315732	0.00686073	171.451	2	2.16363	FALSE	0.0130694	1.88374
KEGG_2021_Human	Kaposi sarcoma-associated herpesvirus infection	2/193	0.00318964	0.00686073	0	0	29.6185	170.243	KRAS;TP53	KEGG_2021_Human	KEGG Pathway	default_database_background	0.00318964	0.00686073	170.243	2	2.16363	FALSE	0.0130893	1.88308
KEGG_2021_Human	Focal adhesion	2/201	0.0034538	0.00716856	0	0	28.4164	161.072	PTEN;BRAF	KEGG_2021_Human	KEGG Pathway	default_database_background	0.0034538	0.00716856	161.072	2	2.14457	FALSE	0.0137169	1.86274
KEGG_2021_Human	Viral carcinogenesis	2/203	0.0035214	0.00716856	0	0	28.1308	158.908	KRAS;TP53	KEGG_2021_Human	KEGG Pathway	default_database_background	0.0035214	0.00716856	158.908	2	2.14457	FALSE	0.0137169	1.86274
KEGG_2021_Human	Diabetic cardiomyopathy	2/203	0.0035214	0.00716856	0	0	28.1308	158.908	PTEN;TGFBR2	KEGG_2021_Human	KEGG Pathway	default_database_background	0.0035214	0.00716856	158.908	2	2.14457	FALSE	0.0137169	1.86274
KEGG_2021_Human	Rap1 signaling pathway	2/210	0.0037629	0.00752581	0	0	27.1745	151.703	BRAF;KRAS	KEGG_2021_Human	KEGG Pathway	default_database_background	0.0037629	0.00752581	151.703	2	2.12345	FALSE	0.0142522	1.84612
KEGG_2021_Human	Lipid and atherosclerosis	2/215	0.00394005	0.00774424	0	0	26.5298	146.884	KRAS;TP53	KEGG_2021_Human	KEGG Pathway	default_database_background	0.00394005	0.00774424	146.884	2	2.11102	FALSE	0.0142522	1.84612
KEGG_2021_Human	Regulation of actin cytoskeleton	2/218	0.0040482	0.00782194	0	0	26.1574	144.114	BRAF;KRAS	KEGG_2021_Human	KEGG Pathway	default_database_background	0.0040482	0.00782194	144.114	2	2.10669	FALSE	0.0142522	1.84612
KEGG_2021_Human	Human cytomegalovirus infection	2/225	0.00430591	0.00818124	0	0	25.3274	137.977	KRAS;TP53	KEGG_2021_Human	KEGG Pathway	default_database_background	0.00430591	0.00818124	137.977	2	2.08718	FALSE	0.0150817	1.82155
KEGG_2021_Human	Alzheimer disease	2/369	0.0112171	0.0209632	0	0	15.2775	68.6009	BRAF;KRAS	KEGG_2021_Human	KEGG Pathway	default_database_background	0.0112171	0.0209632	68.6009	2	1.67854	FALSE	0.0257091	1.58991
KEGG_2021_Human	Aldosterone-regulated sodium reabsorption	1/37	0.0165305	0.0303947	0	0	69.2882	284.258	KRAS	KEGG_2021_Human	KEGG Pathway	default_database_background	0.0165305	0.0303947	284.258	1	1.5172	FALSE	0.0312751	1.5048
KEGG_2021_Human	Pathways of neurodegeneration	2/475	0.0181427	0.0326021	0	0	11.7898	47.271	BRAF;KRAS	KEGG_2021_Human	KEGG Pathway	default_database_background	0.0181427	0.0326021	47.271	2	1.48675	FALSE	0.0326394	1.48626
KEGG_2021_Human	Ferroptosis	1/41	0.0183029	0.0326021	0	0	62.3469	249.431	TP53	KEGG_2021_Human	KEGG Pathway	default_database_background	0.0183029	0.0326021	249.431	1	1.48675	FALSE	0.0326394	1.48626
KEGG_2021_Human	Fanconi anemia pathway	1/54	0.0240438	0.0421691	0	0	47.0236	175.298	MLH1	KEGG_2021_Human	KEGG Pathway	default_database_background	0.0240438	0.0421691	175.298	1	1.37501	FALSE	0.0373225	1.42803
KEGG_2021_Human	VEGF signaling pathway	1/59	0.0262439	0.0453303	0	0	42.9591	156.385	KRAS	KEGG_2021_Human	KEGG Pathway	default_database_background	0.0262439	0.0453303	156.385	1	1.34361	FALSE	0.0395686	1.40265
KEGG_2021_Human	Basal cell carcinoma	1/63	0.0280008	0.0476431	0	0	40.1794	143.663	TP53	KEGG_2021_Human	KEGG Pathway	default_database_background	0.0280008	0.0476431	143.663	1	1.322	FALSE	0.0416656	1.38022
KEGG_2021_Human	GnRH secretion	1/64	0.0284395	0.047678	0	0	39.5397	140.76	KRAS	KEGG_2021_Human	KEGG Pathway	default_database_background	0.0284395	0.047678	140.76	1	1.32168	FALSE	0.0421349	1.37536
KEGG_2021_Human	Fc epsilon RI signaling pathway	1/68	0.0301929	0.0498839	0	0	37.1716	130.106	KRAS	KEGG_2021_Human	KEGG Pathway	default_database_background	0.0301929	0.0498839	130.106	1	1.30204	FALSE	0.0438761	1.35777
KEGG_2021_Human	Prolactin signaling pathway	1/70	0.0310685	0.0505872	0	0	36.0906	125.291	KRAS	KEGG_2021_Human	KEGG Pathway	default_database_background	0.0310685	0.0505872	125.291	1	1.29596	FALSE	0.044486	1.35178
KEGG_2021_Human	Adherens junction	1/71	0.0315061	0.0505872	0	0	35.5732	122.997	TGFBR2	KEGG_2021_Human	KEGG Pathway	default_database_background	0.0315061	0.0505872	122.997	1	1.29596	FALSE	0.0447373	1.34933
KEGG_2021_Human	Inositol phosphate metabolism	1/73	0.0323806	0.0512693	0	0	34.5816	118.622	PTEN	KEGG_2021_Human	KEGG Pathway	default_database_background	0.0323806	0.0512693	118.622	1	1.29014	FALSE	0.0455061	1.34193
KEGG_2021_Human	B cell receptor signaling pathway	1/81	0.0358719	0.0560191	0	0	31.1109	103.531	KRAS	KEGG_2021_Human	KEGG Pathway	default_database_background	0.0358719	0.0560191	103.531	1	1.25166	FALSE	0.0487088	1.31239
WikiPathways_2024_Human	Chromosomal And Microsatellite Instability In Colorectal Cancer WP4216	6/73	1.59539e-13	2.82384e-11	0	0	594.746	17525.1	MSH2;BRAF;KRAS;MLH1;TP53;TGFBR2	WikiPathways_2024_Human	WikiPathways	default_database_background	1.59539e-13	2.82384e-11	17525.1	6	10.5492	TRUE	1.08965e-10	9.96271
WikiPathways_2024_Human	Cancer Pathways WP5434	7/507	2.22444e-10	1.96863e-08	0	0	136.437	3032.5	MSH2;PTEN;BRAF;KRAS;MLH1;TP53;TGFBR2	WikiPathways_2024_Human	WikiPathways	default_database_background	2.22444e-10	1.96863e-08	3032.5	7	7.70584	TRUE	3.79823e-08	7.42042
WikiPathways_2024_Human	Endometrial Cancer WP4155	4/63	1.11274e-08	6.56516e-07	0	0	270.264	4949.58	PTEN;BRAF;KRAS;TP53	WikiPathways_2024_Human	WikiPathways	default_database_background	1.11274e-08	6.56516e-07	4949.58	4	6.18275	TRUE	9.50001e-07	6.02228
WikiPathways_2024_Human	Melanoma WP4685	4/68	1.51981e-08	6.72514e-07	0	0	249.088	4484.1	PTEN;BRAF;KRAS;TP53	WikiPathways_2024_Human	WikiPathways	default_database_background	1.51981e-08	6.72514e-07	4484.1	4	6.1723	FALSE	1.15336e-06	5.93803
WikiPathways_2024_Human	Head And Neck Squamous Cell Carcinoma WP4674	4/73	2.0292e-08	7.18338e-07	0	0	230.98	4091.35	PTEN;KRAS;TP53;TGFBR2	WikiPathways_2024_Human	WikiPathways	default_database_background	2.0292e-08	7.18338e-07	4091.35	4	6.14367	FALSE	1.16621e-06	5.93322
WikiPathways_2024_Human	Glioblastoma Signaling WP2261	4/82	3.25499e-08	9.60221e-07	0	0	204.236	3521.13	PTEN;BRAF;KRAS;TP53	WikiPathways_2024_Human	WikiPathways	default_database_background	3.25499e-08	9.60221e-07	3521.13	4	6.01763	FALSE	1.4821e-06	5.82912
WikiPathways_2024_Human	Pancreatic Adenocarcinoma Pathway WP4263	4/89	4.5375e-08	1.14734e-06	0	0	187.351	3167.78	BRAF;KRAS;TP53;TGFBR2	WikiPathways_2024_Human	WikiPathways	default_database_background	4.5375e-08	1.14734e-06	3167.78	4	5.94031	FALSE	1.93694e-06	5.71288
WikiPathways_2024_Human	Breast Cancer Pathway WP4262	4/154	4.13336e-07	9.14506e-06	0	0	105.819	1555.43	PTEN;BRAF;KRAS;TP53	WikiPathways_2024_Human	WikiPathways	default_database_background	4.13336e-07	9.14506e-06	1555.43	4	5.03881	TRUE	1.41154e-05	4.85031
WikiPathways_2024_Human	Relevant Molecular Pathways And Targeted Agents In TNBC WP5215	3/38	5.27323e-07	1.03707e-05	0	0	285.086	4121.04	PTEN;BRAF;KRAS	WikiPathways_2024_Human	WikiPathways	default_database_background	5.27323e-07	1.03707e-05	4121.04	3	4.98419	FALSE	1.50067e-05	4.82371
WikiPathways_2024_Human	Bladder Cancer WP2828	3/40	6.17308e-07	1.09264e-05	0	0	269.649	3855.41	BRAF;KRAS;TP53	WikiPathways_2024_Human	WikiPathways	default_database_background	6.17308e-07	1.09264e-05	3855.41	3	4.96152	TRUE	1.68649e-05	4.77302
WikiPathways_2024_Human	Integrated Cancer Pathway WP1971	3/44	8.26751e-07	1.33032e-05	0	0	243.293	3407.5	MSH2;PTEN;TP53	WikiPathways_2024_Human	WikiPathways	default_database_background	8.26751e-07	1.33032e-05	3407.5	3	4.87604	TRUE	2.09137e-05	4.67957
WikiPathways_2024_Human	MAPK Signaling WP382	4/246	2.68122e-06	3.9548e-05	0	0	65.286	837.569	BRAF;KRAS;TP53;TGFBR2	WikiPathways_2024_Human	WikiPathways	default_database_background	2.68122e-06	3.9548e-05	837.569	4	4.40288	TRUE	6.31474e-05	4.19964
WikiPathways_2024_Human	RAC1 PAK1 P38 MMP2 Pathway WP3303	3/68	3.11165e-06	4.23663e-05	0	0	153.277	1943.61	MSH2;KRAS;TP53	WikiPathways_2024_Human	WikiPathways	default_database_background	3.11165e-06	4.23663e-05	1943.61	3	4.37298	FALSE	7.08418e-05	4.14971
WikiPathways_2024_Human	Non Small Cell Lung Cancer WP4255	3/72	3.69965e-06	4.67742e-05	0	0	144.362	1805.58	BRAF;KRAS;TP53	WikiPathways_2024_Human	WikiPathways	default_database_background	3.69965e-06	4.67742e-05	1805.58	3	4.32999	TRUE	7.65716e-05	4.11593
WikiPathways_2024_Human	DNA IR Damage And Cellular Response Via ATR WP4016	3/81	5.28195e-06	6.2327e-05	0	0	127.647	1551.07	MSH2;MLH1;TP53	WikiPathways_2024_Human	WikiPathways	default_database_background	5.28195e-06	6.2327e-05	1551.07	3	4.20532	FALSE	0.000103074	3.98685
WikiPathways_2024_Human	EGFR Tyrosine Kinase Inhibitor Resistance WP4806	3/84	5.89482e-06	6.52114e-05	0	0	122.901	1479.91	PTEN;BRAF;KRAS	WikiPathways_2024_Human	WikiPathways	default_database_background	5.89482e-06	6.52114e-05	1479.91	3	4.18568	FALSE	0.000108815	3.96331
WikiPathways_2024_Human	ErbB Signaling WP673	3/90	7.25818e-06	7.37886e-05	0	0	114.391	1353.63	BRAF;KRAS;TP53	WikiPathways_2024_Human	WikiPathways	default_database_background	7.25818e-06	7.37886e-05	1353.63	3	4.13201	FALSE	0.000123933	3.90681
WikiPathways_2024_Human	P53 Transcriptional Gene Network WP4963	3/91	7.50393e-06	7.37886e-05	0	0	113.085	1334.42	MSH2;PTEN;MLH1	WikiPathways_2024_Human	WikiPathways	default_database_background	7.50393e-06	7.37886e-05	1334.42	3	4.13201	FALSE	0.000125004	3.90307
WikiPathways_2024_Human	TCA Cycle In Senescence WP5050	2/10	8.08476e-06	7.5316e-05	0	0	713.679	8368.26	BRAF;TP53	WikiPathways_2024_Human	WikiPathways	default_database_background	8.08476e-06	7.5316e-05	8368.26	2	4.12311	FALSE	0.000131474	3.88116
WikiPathways_2024_Human	DNA Damage Response Only ATM Dependent WP710	3/109	1.29148e-05	0.000108853	0	0	93.7972	1055.89	PTEN;KRAS;TP53	WikiPathways_2024_Human	WikiPathways	default_database_background	1.29148e-05	0.000108853	1055.89	3	3.96316	FALSE	0.000200473	3.69794
WikiPathways_2024_Human	Androgen Receptor Network In Prostate Cancer WP2263	3/109	1.29148e-05	0.000108853	0	0	93.7972	1055.89	MSH2;PTEN;TP53	WikiPathways_2024_Human	WikiPathways	default_database_background	1.29148e-05	0.000108853	1055.89	3	3.96316	TRUE	0.000200473	3.69794
WikiPathways_2024_Human	Fragile X Syndrome WP4549	3/122	1.81095e-05	0.000145006	0	0	83.4958	911.697	PTEN;BRAF;KRAS	WikiPathways_2024_Human	WikiPathways	default_database_background	1.81095e-05	0.000145006	911.697	3	3.83861	FALSE	0.000252425	3.59787
WikiPathways_2024_Human	RIOK1 And RIOK2 In EGFR And PI3K Mediated Tumorigenesis WP3873	2/15	1.88426e-05	0.000145006	0	0	439.077	4776.89	PTEN;TP53	WikiPathways_2024_Human	WikiPathways	default_database_background	1.88426e-05	0.000145006	4776.89	2	3.83861	TRUE	0.00025739	3.58941
WikiPathways_2024_Human	MAPK Pathway In Congenital Thyroid Cancer WP4928	2/16	2.15294e-05	0.000158779	0	0	407.694	4381.12	BRAF;KRAS	WikiPathways_2024_Human	WikiPathways	default_database_background	2.15294e-05	0.000158779	4381.12	2	3.79921	TRUE	0.000288325	3.54012
WikiPathways_2024_Human	Exosome Biogenesis Inhib And Secretion Manumycin A CRPC Cells WP4301	2/18	2.74373e-05	0.000194256	0	0	356.696	3746.6	BRAF;KRAS	WikiPathways_2024_Human	WikiPathways	default_database_background	2.74373e-05	0.000194256	3746.6	2	3.71163	FALSE	0.000360378	3.44324
WikiPathways_2024_Human	Autophagy In Pancreatic Ductal Adenocarcinoma WP5331	2/20	3.40566e-05	0.0002247	0	0	317.032	3261.46	KRAS;TP53	WikiPathways_2024_Human	WikiPathways	default_database_background	3.40566e-05	0.0002247	3261.46	2	3.6484	FALSE	0.000433532	3.36298
WikiPathways_2024_Human	Hepatitis B Infection WP4666	3/151	3.42763e-05	0.0002247	0	0	67.0372	689.213	BRAF;KRAS;TGFBR2	WikiPathways_2024_Human	WikiPathways	default_database_background	3.42763e-05	0.0002247	689.213	3	3.6484	FALSE	0.000433532	3.36298
WikiPathways_2024_Human	EGF EGFR Signaling WP437	3/159	3.99861e-05	0.000248661	0	0	63.5737	643.81	PTEN;BRAF;KRAS	WikiPathways_2024_Human	WikiPathways	default_database_background	3.99861e-05	0.000248661	643.81	3	3.60439	FALSE	0.000479132	3.31954
WikiPathways_2024_Human	Epithelial To Mesenchymal Transition In Colorectal Cancer WP4239	3/160	4.0741e-05	0.000248661	0	0	63.1656	638.495	KRAS;TP53;TGFBR2	WikiPathways_2024_Human	WikiPathways	default_database_background	4.0741e-05	0.000248661	638.495	3	3.60439	TRUE	0.000479761	3.31898
WikiPathways_2024_Human	DNA Mismatch Repair WP531	2/23	4.53174e-05	0.000267373	0	0	271.701	2717.5	MSH2;MLH1	WikiPathways_2024_Human	WikiPathways	default_database_background	4.53174e-05	0.000267373	2717.5	2	3.57288	TRUE	0.000515863	3.28747
WikiPathways_2024_Human	miRNA Regulation Of P53 Pathway In Prostate Cancer WP3982	2/24	4.94257e-05	0.000282205	0	0	259.338	2571.34	PTEN;TP53	WikiPathways_2024_Human	WikiPathways	default_database_background	4.94257e-05	0.000282205	2571.34	2	3.54944	TRUE	0.000553406	3.25696
WikiPathways_2024_Human	Relationship Between Inflammation COX 2 And EGFR WP4483	2/25	5.37111e-05	0.000297089	0	0	248.05	2438.8	BRAF;KRAS	WikiPathways_2024_Human	WikiPathways	default_database_background	5.37111e-05	0.000297089	2438.8	2	3.52711	FALSE	0.000582296	3.23486
WikiPathways_2024_Human	Growth Factors And Hormones In Beta Cell Proliferation WP5385	2/26	5.81735e-05	0.000312021	0	0	237.702	2318.09	BRAF;KRAS	WikiPathways_2024_Human	WikiPathways	default_database_background	5.81735e-05	0.000312021	2318.09	2	3.50582	FALSE	0.00062082	3.20703
WikiPathways_2024_Human	Interactions Immune Cells And miRNAs In Tumor Microenvironment WP4559	2/28	6.76287e-05	0.000352067	0	0	219.396	2106.52	CD274;TGFBR2	WikiPathways_2024_Human	WikiPathways	default_database_background	6.76287e-05	0.000352067	2106.52	2	3.45337	TRUE	0.000710622	3.14836
WikiPathways_2024_Human	Extracellular Vesicle Mediated Signaling In Recipient Cells WP2870	2/29	7.26214e-05	0.000367257	0	0	211.259	2013.35	KRAS;TGFBR2	WikiPathways_2024_Human	WikiPathways	default_database_background	7.26214e-05	0.000367257	2013.35	2	3.43503	TRUE	0.000751521	3.12406
WikiPathways_2024_Human	miRNA Regulation Of Prostate Cancer Signaling WP3981	2/31	8.3136e-05	0.000408752	0	0	196.67	1847.72	KRAS;TP53	WikiPathways_2024_Human	WikiPathways	default_database_background	8.3136e-05	0.000408752	1847.72	2	3.38854	TRUE	0.000847491	3.07187
WikiPathways_2024_Human	PI3K AKT mTOR Signaling And Therapeutic In Prostate Cancer WP3844	2/32	8.86577e-05	0.000424119	0	0	190.105	1773.82	PTEN;KRAS	WikiPathways_2024_Human	WikiPathways	default_database_background	8.86577e-05	0.000424119	1773.82	2	3.37251	TRUE	0.000877583	3.05671
WikiPathways_2024_Human	MAPK Cascade WP422	2/33	9.43556e-05	0.000428229	0	0	183.963	1705.05	BRAF;KRAS	WikiPathways_2024_Human	WikiPathways	default_database_background	9.43556e-05	0.000428229	1705.05	2	3.36832	TRUE	0.000907674	3.04207
WikiPathways_2024_Human	BDNF TrkB Signaling WP3676	2/33	9.43556e-05	0.000428229	0	0	183.963	1705.05	BRAF;KRAS	WikiPathways_2024_Human	WikiPathways	default_database_background	9.43556e-05	0.000428229	1705.05	2	3.36832	FALSE	0.000907674	3.04207
WikiPathways_2024_Human	Metabolic Reprogramming In Pancreatic Cancer WP5220	2/42	0.000153542	0.000679422	0	0	142.507	1251.43	KRAS;TP53	WikiPathways_2024_Human	WikiPathways	default_database_background	0.000153542	0.000679422	1251.43	2	3.16786	TRUE	0.00143656	2.84268
WikiPathways_2024_Human	Synaptic Signaling Associated With Autism Spectrum Disorder WP4539	2/50	0.000218047	0.000941323	0	0	118.708	1000.81	PTEN;KRAS	WikiPathways_2024_Human	WikiPathways	default_database_background	0.000218047	0.000941323	1000.81	2	3.02626	FALSE	0.00198568	2.70209
WikiPathways_2024_Human	Copper Homeostasis WP3286	2/51	0.000226894	0.000956194	0	0	116.28	975.708	PTEN;TP53	WikiPathways_2024_Human	WikiPathways	default_database_background	0.000226894	0.000956194	975.708	2	3.01945	FALSE	0.00203906	2.69057
WikiPathways_2024_Human	IL18 Signaling WP4754	2/56	0.000273732	0.00112676	0	0	105.487	865.346	PTEN;TP53	WikiPathways_2024_Human	WikiPathways	default_database_background	0.000273732	0.00112676	865.346	2	2.94817	FALSE	0.00230814	2.63674
WikiPathways_2024_Human	MET In Type 1 Papillary Renal Cell Carcinoma WP4205	2/59	0.000303915	0.00122257	0	0	99.9198	809.227	BRAF;KRAS	WikiPathways_2024_Human	WikiPathways	default_database_background	0.000303915	0.00122257	809.227	2	2.91273	FALSE	0.00250089	2.60191
WikiPathways_2024_Human	Pathways Affected In Adenoid Cystic Carcinoma WP3651	2/65	0.000368941	0.00143371	0	0	90.3764	714.414	PTEN;TP53	WikiPathways_2024_Human	WikiPathways	default_database_background	0.000368941	0.00143371	714.414	2	2.84354	FALSE	0.00292515	2.53385
WikiPathways_2024_Human	PI3K Akt Signaling WP4172	3/338	0.000372604	0.00143371	0	0	29.3373	231.618	PTEN;KRAS;TP53	WikiPathways_2024_Human	WikiPathways	default_database_background	0.000372604	0.00143371	231.618	3	2.84354	TRUE	0.00292515	2.53385
WikiPathways_2024_Human	Acute Myeloid Leukemia WP5293	2/68	0.000403779	0.00152061	0	0	86.2554	674.055	BRAF;KRAS	WikiPathways_2024_Human	WikiPathways	default_database_background	0.000403779	0.00152061	674.055	2	2.81798	FALSE	0.00303056	2.51848
WikiPathways_2024_Human	16P11 2 Proximal Deletion Syndrome WP4949	2/74	0.000478087	0.00176294	0	0	79.0437	604.346	PTEN;TP53	WikiPathways_2024_Human	WikiPathways	default_database_background	0.000478087	0.00176294	604.346	2	2.75376	FALSE	0.00336632	2.47284
WikiPathways_2024_Human	Polycystic Kidney Disease Pathway WP2571	2/84	0.000615596	0.00222368	0	0	69.3693	512.842	BRAF;KRAS	WikiPathways_2024_Human	WikiPathways	default_database_background	0.000615596	0.00222368	512.842	2	2.65293	FALSE	0.00424699	2.37192
WikiPathways_2024_Human	T Cell Activation SARS CoV 2 WP5098	2/88	0.00067536	0.00239077	0	0	66.1296	482.763	PTEN;TP53	WikiPathways_2024_Human	WikiPathways	default_database_background	0.00067536	0.00239077	482.763	2	2.62146	TRUE	0.00456704	2.34037
WikiPathways_2024_Human	Small Cell Lung Cancer WP4658	2/95	0.000786457	0.00268548	0	0	61.1306	436.96	PTEN;TP53	WikiPathways_2024_Human	WikiPathways	default_database_background	0.000786457	0.00268548	436.96	2	2.57098	TRUE	0.00513196	2.28972
WikiPathways_2024_Human	Pleural Mesothelioma WP5087	3/437	0.000788954	0.00268548	0	0	22.5311	160.98	CD274;PTEN;TP53	WikiPathways_2024_Human	WikiPathways	default_database_background	0.000788954	0.00268548	160.98	3	2.57098	FALSE	0.00513196	2.28972
WikiPathways_2024_Human	Macrophage Stimulating Protein MSP Signaling WP5353	2/108	0.00101464	0.00338852	0	0	53.5984	369.465	PTEN;TP53	WikiPathways_2024_Human	WikiPathways	default_database_background	0.00101464	0.00338852	369.465	2	2.46999	FALSE	0.00618751	2.20848
WikiPathways_2024_Human	Embryonic Stem Cell Pluripotency Pathways WP3931	2/117	0.00118915	0.00389777	0	0	49.3814	332.56	PTEN;BRAF	WikiPathways_2024_Human	WikiPathways	default_database_background	0.00118915	0.00389777	332.56	2	2.40918	FALSE	0.00688297	2.16222
WikiPathways_2024_Human	DNA Repair Pathways Full Network WP4946	2/120	0.00125031	0.00402372	0	0	48.1186	321.643	MSH2;MLH1	WikiPathways_2024_Human	WikiPathways	default_database_background	0.00125031	0.00402372	321.643	2	2.39537	TRUE	0.00717614	2.14411
WikiPathways_2024_Human	TGF Beta Signaling Pathway WP366	2/132	0.00150979	0.00477202	0	0	43.6505	283.545	TP53;TGFBR2	WikiPathways_2024_Human	WikiPathways	default_database_background	0.00150979	0.00477202	283.545	2	2.3213	TRUE	0.00831603	2.08008
WikiPathways_2024_Human	Regulation Of Actin Cytoskeleton WP51	2/150	0.00194323	0.00603423	0	0	38.3069	239.166	BRAF;KRAS	WikiPathways_2024_Human	WikiPathways	default_database_background	0.00194323	0.00603423	239.166	2	2.21938	FALSE	0.0102094	1.991
WikiPathways_2024_Human	Smith Magenis And Potocki Lupski Syndrome Copy Number Variation WP5381	2/156	0.00209939	0.00640677	0	0	36.8033	226.933	PTEN;TP53	WikiPathways_2024_Human	WikiPathways	default_database_background	0.00209939	0.00640677	226.933	2	2.19336	FALSE	0.0109457	1.96076
WikiPathways_2024_Human	Chemokine Signaling WP3929	2/165	0.00234451	0.00703353	0	0	34.7555	210.468	BRAF;KRAS	WikiPathways_2024_Human	WikiPathways	default_database_background	0.00234451	0.00703353	210.468	2	2.15283	FALSE	0.0114379	1.94166
WikiPathways_2024_Human	Primary Ovarian Insufficiency WP5316	2/170	0.00248629	0.00733457	0	0	33.7126	202.173	PTEN;TGFBR2	WikiPathways_2024_Human	WikiPathways	default_database_background	0.00248629	0.00733457	202.173	2	2.13463	FALSE	0.0118751	1.92536
WikiPathways_2024_Human	Somatroph Axis GH Relationship To Dietary Restriction And Aging WP4186	1/6	0.00269726	0.0074596	0	0	499.65	2955.69	PTEN	WikiPathways_2024_Human	WikiPathways	default_database_background	0.00269726	0.0074596	2955.69	1	2.12728	FALSE	0.0121199	1.9165
WikiPathways_2024_Human	Metastatic Brain Tumor WP2249	1/6	0.00269726	0.0074596	0	0	499.65	2955.69	TP53	WikiPathways_2024_Human	WikiPathways	default_database_background	0.00269726	0.0074596	2955.69	1	2.12728	FALSE	0.0121199	1.9165
WikiPathways_2024_Human	lncRNA Mediated Mechanisms Of Therapeutic Resistance WP3672	1/6	0.00269726	0.0074596	0	0	499.65	2955.69	TP53	WikiPathways_2024_Human	WikiPathways	default_database_background	0.00269726	0.0074596	2955.69	1	2.12728	FALSE	0.0121199	1.9165
WikiPathways_2024_Human	Pilocytic Astrocytoma WP2253	1/6	0.00269726	0.0074596	0	0	499.65	2955.69	BRAF	WikiPathways_2024_Human	WikiPathways	default_database_background	0.00269726	0.0074596	2955.69	1	2.12728	FALSE	0.0121199	1.9165
WikiPathways_2024_Human	LDLRAD4 And What We Know About It WP4904	1/7	0.00314617	0.00856727	0	0	416.354	2398.85	TGFBR2	WikiPathways_2024_Human	WikiPathways	default_database_background	0.00314617	0.00856727	2398.85	1	2.06716	FALSE	0.0130694	1.88374
WikiPathways_2024_Human	Focal Adhesion WP306	2/199	0.00338682	0.00908284	0	0	28.7078	163.286	PTEN;BRAF	WikiPathways_2024_Human	WikiPathways	default_database_background	0.00338682	0.00908284	163.286	2	2.04178	FALSE	0.0137169	1.86274
WikiPathways_2024_Human	Circadian Rhythm Genes WP3594	2/201	0.0034538	0.00912421	0	0	28.4164	161.072	PTEN;TP53	WikiPathways_2024_Human	WikiPathways	default_database_background	0.0034538	0.00912421	161.072	2	2.0398	FALSE	0.0137169	1.86274
WikiPathways_2024_Human	Caloric Restriction And Aging WP4191	1/8	0.00359491	0.00922172	0	0	356.857	2008.48	TP53	WikiPathways_2024_Human	WikiPathways	default_database_background	0.00359491	0.00922172	2008.48	1	2.03519	FALSE	0.0137169	1.86274
WikiPathways_2024_Human	Pentose Phosphate Pathway In Senescent Cells WP5043	1/8	0.00359491	0.00922172	0	0	356.857	2008.48	TP53	WikiPathways_2024_Human	WikiPathways	default_database_background	0.00359491	0.00922172	2008.48	1	2.03519	TRUE	0.0137169	1.86274
WikiPathways_2024_Human	Mammary Gland Development Pathway Involution Stage 4 Of 4 WP2815	1/10	0.00449184	0.0113579	0	0	277.528	1500.17	TP53	WikiPathways_2024_Human	WikiPathways	default_database_background	0.00449184	0.0113579	1500.17	1	1.9447	FALSE	0.0152633	1.81635
WikiPathways_2024_Human	Glycolysis In Senescence WP5049	1/11	0.00494004	0.0123153	0	0	249.762	1326.33	TP53	WikiPathways_2024_Human	WikiPathways	default_database_background	0.00494004	0.0123153	1326.33	1	1.90955	FALSE	0.0159908	1.79613
WikiPathways_2024_Human	TGFB Smad Signaling WP5382	1/12	0.00538806	0.0130642	0	0	227.045	1185.99	TGFBR2	WikiPathways_2024_Human	WikiPathways	default_database_background	0.00538806	0.0130642	1185.99	1	1.88392	TRUE	0.0169587	1.77061
WikiPathways_2024_Human	RalA Downstream Regulated Genes WP2290	1/12	0.00538806	0.0130642	0	0	227.045	1185.99	KRAS	WikiPathways_2024_Human	WikiPathways	default_database_background	0.00538806	0.0130642	1185.99	1	1.88392	FALSE	0.0169587	1.77061
WikiPathways_2024_Human	Alzheimer 39 S Disease And miRNA Effects WP2059	2/261	0.00574902	0.0135677	0	0	21.7672	112.291	BRAF;KRAS	WikiPathways_2024_Human	WikiPathways	default_database_background	0.00574902	0.0135677	112.291	2	1.86749	FALSE	0.0176368	1.75358
WikiPathways_2024_Human	Alzheimer 39 S Disease WP5124	2/261	0.00574902	0.0135677	0	0	21.7672	112.291	BRAF;KRAS	WikiPathways_2024_Human	WikiPathways	default_database_background	0.00574902	0.0135677	112.291	2	1.86749	FALSE	0.0176368	1.75358
WikiPathways_2024_Human	miRNAs Involved In DNA Damage Response WP1545	1/15	0.00673105	0.0156763	0	0	178.366	892.013	TP53	WikiPathways_2024_Human	WikiPathways	default_database_background	0.00673105	0.0156763	892.013	1	1.80476	FALSE	0.0192356	1.71589
WikiPathways_2024_Human	8Q11 23 RB1CC1 Copy Number Variation WP5412	1/16	0.00717835	0.0165009	0	0	166.467	821.794	TP53	WikiPathways_2024_Human	WikiPathways	default_database_background	0.00717835	0.0165009	821.794	1	1.78249	FALSE	0.0198494	1.70225
WikiPathways_2024_Human	Canonical And Non Canonical TGF B Signaling WP3874	1/17	0.00762547	0.0171993	0	0	156.055	760.963	TGFBR2	WikiPathways_2024_Human	WikiPathways	default_database_background	0.00762547	0.0171993	760.963	1	1.76449	TRUE	0.0201868	1.69493
WikiPathways_2024_Human	Focal Adhesion PI3K Akt mTOR Signaling WP3932	2/303	0.0076765	0.0171993	0	0	18.6901	91.013	PTEN;KRAS	WikiPathways_2024_Human	WikiPathways	default_database_background	0.0076765	0.0171993	91.013	2	1.76449	TRUE	0.0202434	1.69372
WikiPathways_2024_Human	Serotonin Receptor 4 6 7 And NR3C Signaling WP734	1/19	0.00851919	0.018389	0	0	138.701	660.972	BRAF	WikiPathways_2024_Human	WikiPathways	default_database_background	0.00851919	0.018389	660.972	1	1.73544	FALSE	0.0217112	1.66332
WikiPathways_2024_Human	TP53 Network WP1742	1/19	0.00851919	0.018389	0	0	138.701	660.972	TP53	WikiPathways_2024_Human	WikiPathways	default_database_background	0.00851919	0.018389	660.972	1	1.73544	FALSE	0.0217112	1.66332
WikiPathways_2024_Human	Extracellular Vesicles In The Crosstalk Of Cardiac Cells WP4300	1/19	0.00851919	0.018389	0	0	138.701	660.972	PTEN	WikiPathways_2024_Human	WikiPathways	default_database_background	0.00851919	0.018389	660.972	1	1.73544	FALSE	0.0217112	1.66332
WikiPathways_2024_Human	Hematopoietic SC Gene Regulation By GABP Alpha Beta Complex WP3657	1/20	0.00896577	0.0184528	0	0	131.395	619.44	PTEN	WikiPathways_2024_Human	WikiPathways	default_database_background	0.00896577	0.0184528	619.44	1	1.73394	FALSE	0.0224309	1.64915
WikiPathways_2024_Human	Hereditary Leiomyomatosis And Renal Cell Carcinoma Pathway WP4206	1/20	0.00896577	0.0184528	0	0	131.395	619.44	TP53	WikiPathways_2024_Human	WikiPathways	default_database_background	0.00896577	0.0184528	619.44	1	1.73394	FALSE	0.0224309	1.64915
WikiPathways_2024_Human	Lipid Metabolism In Senescent Cells WP5149	1/20	0.00896577	0.0184528	0	0	131.395	619.44	TP53	WikiPathways_2024_Human	WikiPathways	default_database_background	0.00896577	0.0184528	619.44	1	1.73394	TRUE	0.0224309	1.64915
WikiPathways_2024_Human	Serotonin Receptor 2 And ELK SRF GATA4 Signaling WP732	1/20	0.00896577	0.0184528	0	0	131.395	619.44	KRAS	WikiPathways_2024_Human	WikiPathways	default_database_background	0.00896577	0.0184528	619.44	1	1.73394	FALSE	0.0224309	1.64915
WikiPathways_2024_Human	NAD Metab In Oncogene Induced And Mt Dysfunction Senescence WP5046	1/22	0.00985841	0.0200568	0	0	118.869	549.107	TP53	WikiPathways_2024_Human	WikiPathways	default_database_background	0.00985841	0.0200568	549.107	1	1.69774	FALSE	0.0240475	1.61893
WikiPathways_2024_Human	Unfolded Protein Response WP4925	1/23	0.0103045	0.0202654	0	0	113.46	519.101	TP53	WikiPathways_2024_Human	WikiPathways	default_database_background	0.0103045	0.0202654	519.101	1	1.69324	FALSE	0.0246082	1.60892
WikiPathways_2024_Human	Cancer Immunotherapy By PD 1 Blockade WP4585	1/23	0.0103045	0.0202654	0	0	113.46	519.101	CD274	WikiPathways_2024_Human	WikiPathways	default_database_background	0.0103045	0.0202654	519.101	1	1.69324	TRUE	0.0246082	1.60892
WikiPathways_2024_Human	Estrogen Signaling WP712	1/23	0.0103045	0.0202654	0	0	113.46	519.101	BRAF	WikiPathways_2024_Human	WikiPathways	default_database_background	0.0103045	0.0202654	519.101	1	1.69324	FALSE	0.0246082	1.60892
WikiPathways_2024_Human	Effects Of MFN2 Mutation WP5443	1/24	0.0107503	0.0206827	0	0	108.522	491.909	TP53	WikiPathways_2024_Human	WikiPathways	default_database_background	0.0107503	0.0206827	491.909	1	1.68439	FALSE	0.0250597	1.60102
WikiPathways_2024_Human	Kynurenine Pathway And Links To Cell Senescence WP5044	1/24	0.0107503	0.0206827	0	0	108.522	491.909	TP53	WikiPathways_2024_Human	WikiPathways	default_database_background	0.0107503	0.0206827	491.909	1	1.68439	FALSE	0.0250597	1.60102
WikiPathways_2024_Human	Hypothesized Pathways In Pathogenesis Of Cardiovascular Disease WP3668	1/25	0.011196	0.0213086	0	0	103.995	467.165	TGFBR2	WikiPathways_2024_Human	WikiPathways	default_database_background	0.011196	0.0213086	467.165	1	1.67145	FALSE	0.0257091	1.58991
WikiPathways_2024_Human	Angiotensin II Receptor Type 1 Pathway WP5036	1/28	0.012532	0.023106	0	0	92.4259	404.776	TGFBR2	WikiPathways_2024_Human	WikiPathways	default_database_background	0.012532	0.023106	404.776	1	1.63628	FALSE	0.0270867	1.56724
WikiPathways_2024_Human	Nanoparticle Mediated Activation Of Receptor Signaling WP2643	1/28	0.012532	0.023106	0	0	92.4259	404.776	KRAS	WikiPathways_2024_Human	WikiPathways	default_database_background	0.012532	0.023106	404.776	1	1.63628	FALSE	0.0270867	1.56724
WikiPathways_2024_Human	T Cell Receptor And Co Stimulatory Signaling WP2583	1/28	0.012532	0.023106	0	0	92.4259	404.776	PTEN	WikiPathways_2024_Human	WikiPathways	default_database_background	0.012532	0.023106	404.776	1	1.63628	TRUE	0.0270867	1.56724
WikiPathways_2024_Human	Gastric Cancer Network 2 WP2363	1/31	0.0138665	0.0253027	0	0	83.1708	355.828	TP53	WikiPathways_2024_Human	WikiPathways	default_database_background	0.0138665	0.0253027	355.828	1	1.59683	TRUE	0.0286127	1.54344
WikiPathways_2024_Human	Regucalcin In Proximal Tubule Epithelial Kidney Cells WP4838	1/32	0.0143109	0.0258472	0	0	80.4839	341.794	BRAF	WikiPathways_2024_Human	WikiPathways	default_database_background	0.0143109	0.0258472	341.794	1	1.58759	FALSE	0.0292645	1.53366
WikiPathways_2024_Human	Fluoropyrimidine Activity WP1601	1/33	0.0147552	0.0263805	0	0	77.9648	328.712	TP53	WikiPathways_2024_Human	WikiPathways	default_database_background	0.0147552	0.0263805	328.712	1	1.57872	FALSE	0.029728	1.52683
WikiPathways_2024_Human	Hepatocyte Growth Factor Receptor Signaling WP313	1/34	0.0151993	0.0266363	0	0	75.5985	316.494	PTEN	WikiPathways_2024_Human	WikiPathways	default_database_background	0.0151993	0.0266363	316.494	1	1.57453	FALSE	0.0301776	1.52032
WikiPathways_2024_Human	JAK STAT Signaling In The Regulation Of Beta Cells WP5358	1/34	0.0151993	0.0266363	0	0	75.5985	316.494	KRAS	WikiPathways_2024_Human	WikiPathways	default_database_background	0.0151993	0.0266363	316.494	1	1.57453	FALSE	0.0301776	1.52032
WikiPathways_2024_Human	Factors And Pathways Affecting IGF1 Akt Signaling WP3850	1/36	0.0160869	0.0276028	0	0	71.2714	294.333	PTEN	WikiPathways_2024_Human	WikiPathways	default_database_background	0.0160869	0.0276028	294.333	1	1.55905	FALSE	0.0312751	1.5048
WikiPathways_2024_Human	IL5 Signaling WP127	1/37	0.0165305	0.0276028	0	0	69.2882	284.258	KRAS	WikiPathways_2024_Human	WikiPathways	default_database_background	0.0165305	0.0276028	284.258	1	1.55905	FALSE	0.0312751	1.5048
WikiPathways_2024_Human	Photodynamic Therapy Induced HIF 1 Survival Signaling WP3614	1/37	0.0165305	0.0276028	0	0	69.2882	284.258	TP53	WikiPathways_2024_Human	WikiPathways	default_database_background	0.0165305	0.0276028	284.258	1	1.55905	FALSE	0.0312751	1.5048
WikiPathways_2024_Human	Serotonin HTR1 Group And FOS Pathway WP722	1/37	0.0165305	0.0276028	0	0	69.2882	284.258	BRAF	WikiPathways_2024_Human	WikiPathways	default_database_background	0.0165305	0.0276028	284.258	1	1.55905	FALSE	0.0312751	1.5048
WikiPathways_2024_Human	Effect Of Progerin On Genes Involved In Progeria WP4320	1/37	0.0165305	0.0276028	0	0	69.2882	284.258	TP53	WikiPathways_2024_Human	WikiPathways	default_database_background	0.0165305	0.0276028	284.258	1	1.55905	FALSE	0.0312751	1.5048
WikiPathways_2024_Human	mBDNF And proBDNF Regulation Of GABA Neurotransmission WP4829	1/38	0.0169738	0.0278182	0	0	67.4122	274.777	PTEN	WikiPathways_2024_Human	WikiPathways	default_database_background	0.0169738	0.0278182	274.777	1	1.55567	FALSE	0.0316752	1.49928
WikiPathways_2024_Human	Amyotrophic Lateral Sclerosis ALS WP2447	1/38	0.0169738	0.0278182	0	0	67.4122	274.777	TP53	WikiPathways_2024_Human	WikiPathways	default_database_background	0.0169738	0.0278182	274.777	1	1.55567	FALSE	0.0316752	1.49928
WikiPathways_2024_Human	Kisspeptin Kisspeptin Receptor System In The Ovary WP4871	1/39	0.017417	0.0280256	0	0	65.6349	265.841	KRAS	WikiPathways_2024_Human	WikiPathways	default_database_background	0.017417	0.0280256	265.841	1	1.55244	FALSE	0.0318923	1.49631
WikiPathways_2024_Human	Ovarian Infertility WP34	1/39	0.017417	0.0280256	0	0	65.6349	265.841	MLH1	WikiPathways_2024_Human	WikiPathways	default_database_background	0.017417	0.0280256	265.841	1	1.55244	FALSE	0.0318923	1.49631
WikiPathways_2024_Human	ATM Signaling WP2516	1/40	0.0178601	0.0284796	0	0	63.9487	257.406	TP53	WikiPathways_2024_Human	WikiPathways	default_database_background	0.0178601	0.0284796	257.406	1	1.54547	FALSE	0.032271	1.49119
WikiPathways_2024_Human	TROP2 Regulatory Signaling WP5300	1/45	0.0200725	0.0313023	0	0	56.6676	221.48	PTEN	WikiPathways_2024_Human	WikiPathways	default_database_background	0.0200725	0.0313023	221.48	1	1.50442	FALSE	0.0341741	1.4663
WikiPathways_2024_Human	Envelope Proteins And Potential Roles In EDMD Physiopathology WP4535	1/46	0.0205145	0.0313023	0	0	55.4056	215.341	KRAS	WikiPathways_2024_Human	WikiPathways	default_database_background	0.0205145	0.0313023	215.341	1	1.50442	FALSE	0.0341741	1.4663
WikiPathways_2024_Human	Phosphatidyl Inositol Phosphate Pathway WP5411	1/46	0.0205145	0.0313023	0	0	55.4056	215.341	PTEN	WikiPathways_2024_Human	WikiPathways	default_database_background	0.0205145	0.0313023	215.341	1	1.50442	FALSE	0.0341741	1.4663
WikiPathways_2024_Human	T Cell Modulation In Pancreatic Cancer WP5078	1/46	0.0205145	0.0313023	0	0	55.4056	215.341	CD274	WikiPathways_2024_Human	WikiPathways	default_database_background	0.0205145	0.0313023	215.341	1	1.50442	TRUE	0.0341741	1.4663
WikiPathways_2024_Human	Aryl Hydrocarbon Receptor Pathway WP2586	1/46	0.0205145	0.0313023	0	0	55.4056	215.341	KRAS	WikiPathways_2024_Human	WikiPathways	default_database_background	0.0205145	0.0313023	215.341	1	1.50442	FALSE	0.0341741	1.4663
WikiPathways_2024_Human	ATM Signaling In Development And Disease WP3878	1/47	0.0209563	0.0315619	0	0	54.1984	209.494	TP53	WikiPathways_2024_Human	WikiPathways	default_database_background	0.0209563	0.0315619	209.494	1	1.50084	FALSE	0.0347406	1.45916
WikiPathways_2024_Human	Rett Syndrome WP4312	1/48	0.0213979	0.0315619	0	0	53.0426	203.92	BRAF	WikiPathways_2024_Human	WikiPathways	default_database_background	0.0213979	0.0315619	203.92	1	1.50084	FALSE	0.0349635	1.45638
WikiPathways_2024_Human	Microtubule Cytoskeleton Regulation WP2038	1/48	0.0213979	0.0315619	0	0	53.0426	203.92	PTEN	WikiPathways_2024_Human	WikiPathways	default_database_background	0.0213979	0.0315619	203.92	1	1.50084	FALSE	0.0349635	1.45638
WikiPathways_2024_Human	Omega 6 Fatty Acids In Senescence WP5424	1/48	0.0213979	0.0315619	0	0	53.0426	203.92	TP53	WikiPathways_2024_Human	WikiPathways	default_database_background	0.0213979	0.0315619	203.92	1	1.50084	FALSE	0.0349635	1.45638
WikiPathways_2024_Human	Phosphoinositides Metabolism WP4971	1/49	0.0218393	0.0316849	0	0	51.9349	198.601	PTEN	WikiPathways_2024_Human	WikiPathways	default_database_background	0.0218393	0.0316849	198.601	1	1.49915	FALSE	0.0350147	1.45575
WikiPathways_2024_Human	Hepatitis C And Hepatocellular Carcinoma WP3646	1/49	0.0218393	0.0316849	0	0	51.9349	198.601	TP53	WikiPathways_2024_Human	WikiPathways	default_database_background	0.0218393	0.0316849	198.601	1	1.49915	FALSE	0.0350147	1.45575
WikiPathways_2024_Human	Photodynamic Therapy Induced AP 1 Survival Signaling WP3611	1/50	0.0222806	0.0320623	0	0	50.8724	193.521	TP53	WikiPathways_2024_Human	WikiPathways	default_database_background	0.0222806	0.0320623	193.521	1	1.49401	FALSE	0.0355552	1.4491
WikiPathways_2024_Human	Netrin UNC5B Signaling WP4747	1/52	0.0231625	0.0330626	0	0	48.8725	184.016	TP53	WikiPathways_2024_Human	WikiPathways	default_database_background	0.0231625	0.0330626	184.016	1	1.48066	FALSE	0.0366204	1.43628
WikiPathways_2024_Human	NRP1 Triggered Signaling In Pancreatic Cancer WP5144	1/53	0.0236033	0.0334222	0	0	47.9303	179.565	TGFBR2	WikiPathways_2024_Human	WikiPathways	default_database_background	0.0236033	0.0334222	179.565	1	1.47596	TRUE	0.0370598	1.4311
WikiPathways_2024_Human	TGF Beta Receptor Signaling WP560	1/54	0.0240438	0.0337758	0	0	47.0236	175.298	TGFBR2	WikiPathways_2024_Human	WikiPathways	default_database_background	0.0240438	0.0337758	175.298	1	1.47139	TRUE	0.0373225	1.42803
WikiPathways_2024_Human	DNA IR Double Strand Breaks And Cellular Response Via ATM WP3959	1/55	0.0244842	0.0341236	0	0	46.1505	171.206	TP53	WikiPathways_2024_Human	WikiPathways	default_database_background	0.0244842	0.0341236	171.206	1	1.46695	FALSE	0.0379199	1.42113
WikiPathways_2024_Human	11P11 2 Copy Number Variation Syndrome WP5348	1/56	0.0249244	0.0341985	0	0	45.3091	167.277	TP53	WikiPathways_2024_Human	WikiPathways	default_database_background	0.0249244	0.0341985	167.277	1	1.46599	FALSE	0.0381689	1.41829
WikiPathways_2024_Human	Oncostatin M Signaling WP2374	1/56	0.0249244	0.0341985	0	0	45.3091	167.277	KRAS	WikiPathways_2024_Human	WikiPathways	default_database_background	0.0249244	0.0341985	167.277	1	1.46599	FALSE	0.0381689	1.41829
WikiPathways_2024_Human	Thyroid Stimulating Hormone TSH Signaling WP2032	1/58	0.0258042	0.0348652	0	0	43.7149	159.875	BRAF	WikiPathways_2024_Human	WikiPathways	default_database_background	0.0258042	0.0348652	159.875	1	1.45761	FALSE	0.0390782	1.40807
WikiPathways_2024_Human	TGF Beta Receptor Signaling In Skeletal Dysplasias WP4816	1/58	0.0258042	0.0348652	0	0	43.7149	159.875	TGFBR2	WikiPathways_2024_Human	WikiPathways	default_database_background	0.0258042	0.0348652	159.875	1	1.45761	TRUE	0.0390782	1.40807
WikiPathways_2024_Human	DYRK1A Involvement Regarding Cell Prolif In Brain Development WP5180	1/62	0.0275618	0.0369579	0	0	40.8402	146.67	TP53	WikiPathways_2024_Human	WikiPathways	default_database_background	0.0275618	0.0369579	146.67	1	1.43229	FALSE	0.0411919	1.38519
WikiPathways_2024_Human	G1 To S Cell Cycle Control WP45	1/64	0.0284395	0.0378481	0	0	39.5397	140.76	TP53	WikiPathways_2024_Human	WikiPathways	default_database_background	0.0284395	0.0378481	140.76	1	1.42196	FALSE	0.0421349	1.37536
WikiPathways_2024_Human	Ferroptosis WP4313	1/65	0.0288781	0.038145	0	0	38.9199	137.958	TP53	WikiPathways_2024_Human	WikiPathways	default_database_background	0.0288781	0.038145	137.958	1	1.41856	FALSE	0.0424167	1.37246
WikiPathways_2024_Human	AMP Activated Protein Kinase Signaling WP1403	1/67	0.0297548	0.0390047	0	0	37.7367	132.636	TP53	WikiPathways_2024_Human	WikiPathways	default_database_background	0.0297548	0.0390047	132.636	1	1.40888	FALSE	0.0435172	1.36134
WikiPathways_2024_Human	miRNA Regulation Of DNA Damage Response WP1530	1/69	0.0306308	0.0390047	0	0	36.6232	127.659	TP53	WikiPathways_2024_Human	WikiPathways	default_database_background	0.0306308	0.0390047	127.659	1	1.40888	FALSE	0.0439513	1.35703
WikiPathways_2024_Human	DNA Damage Response WP707	1/69	0.0306308	0.0390047	0	0	36.6232	127.659	TP53	WikiPathways_2024_Human	WikiPathways	default_database_background	0.0306308	0.0390047	127.659	1	1.40888	FALSE	0.0439513	1.35703
WikiPathways_2024_Human	Urotensin II Mediated Signaling WP5158	1/69	0.0306308	0.0390047	0	0	36.6232	127.659	PTEN	WikiPathways_2024_Human	WikiPathways	default_database_background	0.0306308	0.0390047	127.659	1	1.40888	FALSE	0.0439513	1.35703
WikiPathways_2024_Human	Folate Metabolism WP176	1/69	0.0306308	0.0390047	0	0	36.6232	127.659	TP53	WikiPathways_2024_Human	WikiPathways	default_database_background	0.0306308	0.0390047	127.659	1	1.40888	FALSE	0.0439513	1.35703
WikiPathways_2024_Human	Leptin Signaling WP2034	1/71	0.0315061	0.0398327	0	0	35.5732	122.997	PTEN	WikiPathways_2024_Human	WikiPathways	default_database_background	0.0315061	0.0398327	122.997	1	1.39976	FALSE	0.0447373	1.34933
WikiPathways_2024_Human	MECP2 And Associated Rett Syndrome WP3584	1/73	0.0323806	0.0406205	0	0	34.5816	118.622	PTEN	WikiPathways_2024_Human	WikiPathways	default_database_background	0.0323806	0.0406205	118.622	1	1.39126	FALSE	0.0455061	1.34193
WikiPathways_2024_Human	Affected Pathways In Duchenne Muscular Dystrophy WP5356	1/74	0.0328177	0.0406205	0	0	34.1062	116.534	TGFBR2	WikiPathways_2024_Human	WikiPathways	default_database_background	0.0328177	0.0406205	116.534	1	1.39126	FALSE	0.0456506	1.34055
WikiPathways_2024_Human	Burn Wound Healing WP5055	1/74	0.0328177	0.0406205	0	0	34.1062	116.534	TP53	WikiPathways_2024_Human	WikiPathways	default_database_background	0.0328177	0.0406205	116.534	1	1.39126	FALSE	0.0456506	1.34055
WikiPathways_2024_Human	Non Genomic Actions Of 1 25 Dihydroxyvitamin D3 WP4341	1/76	0.0336912	0.0414121	0	0	33.1933	112.543	KRAS	WikiPathways_2024_Human	WikiPathways	default_database_background	0.0336912	0.0414121	112.543	1	1.38287	FALSE	0.0465811	1.33179
